# Supplementary material for: Genetic testing and prognosis of sarcomatoid hepatocellular carcinoma patients
Source: Front Oncol. 2023 Jan 17;12:1086908. doi: 10.3389/fonc.2022.1086908 (PMC9891294; doi:10.3389/fonc.2022.1086908)
Supplement: Supplementary file 1 [file DataSheet_1.zip]

Archive with 6 entries (6 files):
- Fig 2.pdf
- Fig 1.pdf
- Supplemental Table S1.xlsx
- Supplemental Table S2.xlsx
- Supplemental Table S3.xlsx
- Supplemental Table S4.docx
