# Supplementary material for: Genetic testing and prognosis of sarcomatoid hepatocellular carcinoma patients
Source: Front Oncol. 2023 Jan 17;12:1086908. doi: 10.3389/fonc.2022.1086908 (PMC9891294; doi:10.3389/fonc.2022.1086908)
Supplement: Supplementary file 1 [file DataSheet_1.zip › Supplemental Table S2.xlsx]

## Sheet: Sheet1
WXL	FC20320039-A3A7AA7XKR1-H001KA39	Mutant	TERT	TERT:NM_198253.2	c.-124C>T	chr5:1295228	chr5:1295228	G	A	het	upstream_gene_variant	.	0.1538	.	91(77:14)	.	.	.	.	.	.	.	.	.	.	.	.	.	Uncertain significance	.	.	.	.	.	.	9.736e-05	0.0006	.	.	.	.
WXL	FC20320039-A3A7AA7XKR1-H001KA39	Mutant	TP53	TP53:NM_000546.5:exon5	c.392A>G(p.N131S)	chr17:7578538	chr17:7578538	T	C	het	missense_variant	.	0.1033	.	271(243:28)	.	.	.	.	.	.	.	.	.	COSM44794|COSM45608|COSM44474|COSM437612|COSM213374|COSM1610869|COSM437613|COSM1610870|COSM213373|COSM437614|COSM3717676|COSM3717678|COSM3717677|COSM3717675|COSM213375|COSM437615|COSM1610871	1(urinary_tract)|1(pancreas)|3(liver)|1(central_nervous_system)|1(breast)|1(upper_aerodigestive_tract)|4(liver)|1(breast)|1(breast)|2(liver)|1(breast)|2(liver)|1(breast)|2(liver)|1(breast)|2(liver)|1(breast)|1(liver)|1(liver)|1(liver)|1(liver)|1(breast)|2(liver)|1(breast)|2(liver)	DM	.	Uncertain significance	.	.	.	.	.	.	.	.	.	0	D	0.947
WXL	FC20320039-A3A7AA7XKR1-H001KA39	Mutant	NOTCH2	NOTCH2:NM_024408.3:exon11	c.1894A>T(p.N632Y)	chr1:120506218	chr1:120506218	T	A	het	missense_variant	.	0.0737	.	1072(993:79)	.	.	.	.	.	.	.	.	.	.	.	.	.	Uncertain significance	.	.	.	.	.	.	.	.	.	1	T	0.975
WXL	FC20320039-A3A7AA7XKR1-H001KA39	Mutant	EGFR	EGFR:NM_005228.3:exon7	c.793C>A(p.P265T)	chr7:55221749	chr7:55221749	C	A	het	missense_variant	.	0.0641	.	421(394:27)	.	.	.	.	.	.	.	.	.	.	.	.	.	Uncertain significance	.	.	.	.	.	.	.	.	.	0	D	0.997
WXL	FC20320039-A3A7AA7XKR1-H001KA39	Mutant	RB1	RB1:NM_000321.2:exon23	c.2449G>T(p.E817*)	chr13:49039464	chr13:49039464	G	T	het	stop_gained	rs762271261	0.0637	.	644(603:41)	.	.	.	.	.	.	.	.	.	.	.	DM	.	Likely pathogenic	.	.	.	.	.	.	.	.	.	.	.	.
WXL	FC20320039-A3A7AA7XKR1-H001KA39	Mutant	KIT	KIT:NM_000222.2:exon21	c.2893T>A(p.S965T)	chr4:55604685	chr4:55604685	T	A	het	missense_variant	.	0.0416	.	673(645:28)	.	.	.	.	.	.	.	.	.	.	.	.	.	Uncertain significance	.	.	.	.	.	.	.	.	.	0.41	T	0.952
WXL	FC20320039-A3A7AA7XKR1-H001KA39	Mutant	MITF	MITF:NM_000248.3:exon9	c.1112G>T(p.G371V)	chr3:70014251	chr3:70014251	G	T	het	missense_variant	rs200766286	0.0209	.	766(750:16)	.	.	.	.	.	.	.	.	.	COSM149418	1(stomach)	.	.	Uncertain significance	.	.	.	.	.	.	.	.	.	0.02	D	0.402
WXL	FC20320039-A3A7AA7XKR1-H001KA39	Mutant	BRIP1	BRIP1:NM_032043.2:exon20	c.3621T>G(p.D1207E)	chr17:59760786	chr17:59760786	A	C	het	missense_variant	.	0.0148	.	541(533:8)	.	.	.	.	.	.	.	.	.	.	.	.	.	Uncertain significance	.	.	.	.	.	.	.	.	.	0.05	TL	0.124
WXL	FC20320039-A3A7AA7XKR1-H001KA39	Mutant	SOS1	SOS1:NM_005633.3:exon10	c.1811G>T(p.G604V)	chr2:39249758	chr2:39249758	C	A	het	missense_variant	.	0.0122	.	738(729:9)	.	.	.	.	.	.	.	.	.	.	.	.	+/.	Uncertain significance	.	.	.	.	.	.	.	.	.	0	D	0.999
WXL	FC20320039-A3A7AA7XKR1-H001KA39	CNV	CRKL	.	.	.	.	.	.	.	.	.	.	4.19	.	.	.	.	.	.	.	.	.	.	.	.	.	.	.	.	.	.	.	.	.	.	.	.	.	.	.
WYS	FC20310092-A3A7AA7XKR1-H001KA39	Mutant	ARID1B	ARID1B:NM_020732.3:exon18	c.4679A>T(p.Q1560L)	chr6:157522407	chr6:157522407	A	T	het	missense_variant	.	0.099	.	909(819:90)	.	.	.	.	.	.	.	.	.	.	.	.	.	Likely benign	.	.	.	.	.	.	.	.	.	.	.	0.364
WYS	FC20310092-A3A7AA7XKR1-H001KA39	Mutant	GRM3	GRM3:NM_000840.2:exon3	c.829C>A(p.R277S)	chr7:86415937	chr7:86415937	C	A	het	missense_variant	.	0.0977	.	604(545:59)	.	.	.	.	.	.	.	.	.	.	.	.	.	Uncertain significance	.	.	.	.	4.1e-06	0	.	.	.	0.36	T	0.986
WYS	FC20310092-A3A7AA7XKR1-H001KA39	Mutant	HDAC9	HDAC9:XM_005249913.1:exon15	c.2002dupA(p.M668Nfs*16)	chr7:18767345	chr7:18767346	-	A	het	frameshift_variant	.	0.0896	.	882(803:79)	.	.	.	.	.	.	.	.	.	.	.	.	.	Likely pathogenic	.	.	.	.	.	.	.	.	.	.	.	.
WYS	FC20310092-A3A7AA7XKR1-H001KA39	Mutant	LRP1B	LRP1B:NM_018557.2:exon12	c.1883G>T(p.R628M)	chr2:141777578	chr2:141777578	C	A	het	missense_variant	.	0.0886	.	429(391:38)	.	.	.	.	.	.	.	.	.	.	.	.	.	Uncertain significance	.	.	.	.	.	.	.	.	.	.	.	0.803
WYS	FC20310092-A3A7AA7XKR1-H001KA39	Mutant	CHD8	CHD8:NM_001170629.1:exon34	c.6885G>T(p.E2295D)	chr14:21859992	chr14:21859992	C	A	het	missense_variant;splice_region_variant	.	0.0967	.	517(467:50)	.	.	.	.	.	.	.	.	.	.	.	.	.	Uncertain significance	.	.	.	.	.	.	.	.	.	0.47	T	0
WYS	FC20310092-A3A7AA7XKR1-H001KA39	Mutant	TERT	TERT:NM_198253.2	c.-124C>T	chr5:1295228	chr5:1295228	G	A	het	upstream_gene_variant	.	0.1674	.	221(184:37)	.	.	.	.	.	.	.	.	.	.	.	.	.	Uncertain significance	.	.	.	.	.	.	9.736e-05	0.0006	.	.	.	.
WYS	FC20310092-A3A7AA7XKR1-H001KA39	Mutant	LRP1B	LRP1B:NM_018557.2:exon79	c.12169A>G(p.M4057V)	chr2:141092076	chr2:141092076	T	C	het	missense_variant	.	0.0796	.	465(428:37)	.	.	.	.	.	.	.	.	.	.	.	.	.	Uncertain significance	.	.	.	.	.	.	.	.	.	.	.	0.072
WYS	FC20310092-A3A7AA7XKR1-H001KA39	Mutant	TP53	TP53:NM_000546.5:exon8	c.818G>T(p.R273L)	chr17:7577120	chr17:7577120	C	A	het	missense_variant	rs28934576	0.1128	.	709(629:80)	.	.	.	.	HS1	Likely_pathogenic	no_assertion_criteria_provided	.	376655	COSM10660|COSM43896|COSM44440|COSM10779|COSM318169|COSM99729|COSM165077|COSM3356963|COSM3675521|COSM1640828|COSM1645335|COSM1646808	144(large_intestine)|3(vulva)|8(endometrium)|42(lung)|8(skin)|1(cervix)|53(central_nervous_system)|2(genital_tract)|34(oesophagus)|44(upper_aerodigestive_tract)|5(biliary_tract)|29(stomach)|2(soft_tissue)|1(fallopian_tube)|19(urinary_tract)|4(liver)|4(penis)|25(pancreas)|28(haematopoietic_and_lymphoid_tissue)|1(thymus)|57(ovary)|4(bone)|70(breast)|5(upper_aerodigestive_tract)|1(cervix)|1(large_in…	DM	.	Uncertain significance	.	.	8.761e-06	0	4.067e-06	0	.	.	.	0	D	0.993
WYS	FC20310092-A3A7AA7XKR1-H001KA39	Mutant	SETBP1	SETBP1:NM_015559.2:exon4	c.587_623delGCCTCCCACAGGACTTCACCGGTGACACCTTAAAACC(p.G196Efs*135)	chr18:42529892	chr18:42529928	GCCTCCCACAGGACTTCACCGGTGACACCTTAAAACC	-	het	frameshift_variant	.	0.027	.	740(720:20)	.	.	.	.	.	.	.	.	.	.	.	.	.	Likely pathogenic	.	.	.	.	.	.	.	.	.	.	.	.
WYS	FC20310092-A3A7AA7XKR1-H001KA39	Mutant	ERBB4	ERBB4:NM_005235.2:exon18	c.2114C>A(p.P705H)	chr2:212488735	chr2:212488735	G	T	het	missense_variant	.	0.0782	.	473(436:37)	.	.	.	.	.	.	.	.	.	.	.	.	.	Uncertain significance	.	.	.	.	.	.	.	.	.	0	D	0.999
WYS	FC20310092-A3A7AA7XKR1-H001KA39	Mutant	FAT1	FAT1:NM_005245.3:exon10	c.5414C>T(p.A1805V)	chr4:187542326	chr4:187542326	G	A	het	missense_variant	rs761898247	0.0917	.	567(515:52)	.	.	.	.	.	.	.	.	.	.	.	.	.	Uncertain significance	.	.	8.308e-06	0	4.074e-06	0	.	.	.	.	.	0.936
WYS	FC20310092-A3A7AA7XKR1-H001KA39	Mutant	POLE	POLE:NM_006231.2:exon39	c.5248G>T(p.G1750W)	chr12:133218363	chr12:133218363	C	A	het	missense_variant	.	0.087	.	471(430:41)	.	.	.	.	.	.	.	.	.	.	.	.	.	Uncertain significance	.	.	.	.	.	.	.	.	.	0	D	1
WYS	FC20310092-A3A7AA7XKR1-H001KA39	Mutant	LRP1B	LRP1B:NM_018557.2:exon27	c.4546C>G(p.L1516V)	chr2:141625192	chr2:141625192	G	C	het	missense_variant	.	0.0904	.	531(483:48)	.	.	.	.	.	.	.	.	.	.	.	.	.	Uncertain significance	.	.	.	.	.	.	.	.	.	.	.	0.001
WYS	FC20310092-A3A7AA7XKR1-H001KA39	Mutant	KRAS	KRAS:NM_004985.3:exon2	c.38G>A(p.G13D)	chr12:25398281	chr12:25398281	C	T	het	missense_variant	rs112445441	0.3756	.	599(374:225)	.	.	.	.	HS2	Pathogenic/Likely_pathogenic	criteria_provided;_single_submitter	.	12580	COSM533|COSM532|COSM534|COSM1152504|COSM1140132|COSM3384257	3(thyroid)|14(large_intestine)|2(salivary_gland)|2(endometrium)|3(lung)|4(ovary)|2(pancreas)|3383(large_intestine)|2(pleura)|2(peritoneum)|50(endometrium)|123(lung)|3(skin)|23(thyroid)|5(cervix)|1(central_nervous_system)|1(genital_tract)|17(gastrointestinal_tract_(site_indeterminate))|3(oesophagus)|4(upper_aerodigestive_tract)|21(biliary_tract)|53(stomach)|36(soft_tissue)|5(urinary_tract)|3(liver…	DM?	+/.	Uncertain significance	.	.	.	.	0	0	.	.	.	0.04	D	0.266
WYS	FC20310092-A3A7AA7XKR1-H001KA39	Mutant	BRCA2	BRCA2:NM_000059.3:exon11	c.3704A>C(p.Q1235P)	chr13:32912196	chr13:32912196	A	C	het	missense_variant	rs34575057	0.1165	.	575(508:67)	.	.	.	.	.	.	.	.	.	.	.	.	.	Uncertain significance	.	.	.	.	.	.	.	.	.	0	D	0.984
WYS	FC20310092-A3A7AA7XKR1-H001KA39	Mutant	AKT3	AKT3:NM_005465.4:exon1	c.46G>T(p.G16*)	chr1:244006427	chr1:244006427	C	A	het	stop_gained;splice_region_variant	.	0.0826	.	448(411:37)	.	.	.	.	.	.	.	.	.	.	.	.	.	Uncertain significance	.	.	.	.	.	.	.	.	.	.	.	.
WYS	FC20310092-A3A7AA7XKR1-H001KA39	Mutant	GRM8	GRM8:NM_000845.2:exon8	c.2321C>A(p.P774Q)	chr7:126173115	chr7:126173115	G	T	het	missense_variant	.	0.0772	.	609(562:47)	.	.	.	.	.	.	.	.	.	.	.	.	.	Uncertain significance	.	.	.	.	.	.	.	.	.	0.01	D	1
WYS	FC20310092-A3A7AA7XKR1-H001KA39	Mutant	EPHA5	EPHA5:NM_004439.5:exon15	c.2614G>T(p.V872L)	chr4:66213816	chr4:66213816	C	A	het	missense_variant	.	0.1274	.	361(315:46)	.	.	.	.	.	.	.	.	.	.	.	.	.	Uncertain significance	.	.	.	.	.	.	.	.	.	0.12	T	0.005
WYS	FC20310092-A3A7AA7XKR1-H001KA39	Mutant	CHEK1	CHEK1:NM_001114121.2:exon11	c.1152_1153delGGinsTT(p.L384_D385delinsFY)	chr11:125514457	chr11:125514458	GG	TT	het	missense_variant	.	0.0973	.	668(603:65)	.	.	.	.	.	.	.	.	.	.	.	.	.	Uncertain significance	.	.	.	.	.	.	.	.	.	.	.	.
YSA	FC20310089-A3A7AA7XKR1-H001KA39	Mutant	FANCI	FANCI:NM_018193.2:exon21	c.2006G>A(p.C669Y)	chr15:89835932	chr15:89835932	G	A	het	missense_variant	.	0.0812	.	308(283:25)	.	.	.	.	.	.	.	.	.	.	.	.	.	Uncertain significance	.	.	.	.	.	.	.	.	.	0.02	D	0.012
YSA	FC20310089-A3A7AA7XKR1-H001KA39	Mutant	THADA	THADA:NM_001083953.1:exon17	c.2566A>G(p.I856V)	chr2:43783592	chr2:43783592	T	C	het	missense_variant	rs760803193	0.107	.	430(384:46)	.	.	.	.	.	.	.	.	.	.	.	.	.	Uncertain significance	.	.	.	.	4.062e-06	0	.	.	.	0.58	T	0.005
YSA	FC20310089-A3A7AA7XKR1-H001KA39	Mutant	PKHD1	PKHD1:NM_138694.3:exon35	c.5707G>A(p.V1903I)	chr6:51875151	chr6:51875151	C	T	het	missense_variant	rs753639079	0.1242	.	306(268:38)	.	.	.	.	.	.	.	.	.	COSM271469	1(large_intestine)	.	.	Uncertain significance	.	.	3.301e-05	0.0001	2.845e-05	5.802e-05	3.23e-05	0	.	0.02	D	0.048
YSA	FC20310089-A3A7AA7XKR1-H001KA39	Mutant	TP53	TP53:NM_000546.5:exon7	c.747G>T(p.R249S)	chr17:7577534	chr17:7577534	C	A	het	missense_variant	rs28934571	0.0697	.	933(868:65)	.	.	.	.	HS1	Conflicting_interpretations_of_pathogenicity	criteria_provided;_conflicting_interpretations	.	12352	COSM44625|COSM10785|COSM10817|COSM131478|COSM1386614|COSM255318|COSM255317|COSM131479|COSM1386615|COSM3717634|COSM3773302|COSM1679495|COSM1646861	1(upper_aerodigestive_tract)|2(large_intestine)|2(stomach)|1(breast)|1(cervix)|1(large_intestine)|1(stomach)|1(central_nervous_system)|1(haematopoietic_and_lymphoid_tissue)|2(urinary_tract)|9(lung)|2(liver)|1(skin)|1(pancreas)|2(breast)|10(upper_aerodigestive_tract)|4(cervix)|2(large_intestine)|1(vulva)|4(stomach)|3(central_nervous_system)|1(pleura)|3(haematopoietic_and_lymphoid_tissue)|1(salivar…	.	.	Uncertain significance	.	.	.	.	.	.	.	.	.	0	D	0.994
YSA	FC20310089-A3A7AA7XKR1-H001KA39	Mutant	MYCN	MYCN:NM_005378.4:exon3	c.1109delT(p.L370*)	chr2:16085932	chr2:16085932	T	-	het	frameshift_variant	.	0.0482	.	1244(1184:60)	.	.	.	.	.	.	.	.	.	.	.	.	.	Likely pathogenic	.	.	.	.	.	.	.	.	.	.	.	.
YSA	FC20310089-A3A7AA7XKR1-H001KA39	Mutant	TERT	TERT:NM_198253.2	c.-124C>T	chr5:1295228	chr5:1295228	G	A	het	upstream_gene_variant	.	0.0443	.	949(907:42)	.	.	.	.	.	.	.	.	.	.	.	.	.	Uncertain significance	.	.	.	.	.	.	9.736e-05	0.0006	.	.	.	.
YSA	FC20310089-A3A7AA7XKR1-H001KA39	Mutant	CBLB	CBLB:NM_170662.3:exon11	c.1493A>T(p.Q498L)	chr3:105422932	chr3:105422932	T	A	het	missense_variant	.	0.033	.	879(850:29)	.	.	.	.	.	.	.	.	.	.	.	.	.	Uncertain significance	.	.	.	.	.	.	.	.	.	0.49	T	0.775
YH	FC20310095-A3A7AA7XKR1-H001KA39	Mutant	SPRY4	SPRY4:NM_030964.3:exon3	c.85C>T(p.P29S)	chr5:141694658	chr5:141694658	G	A	het	missense_variant	.	0.3539	.	972(628:344)	.	.	.	.	.	.	.	.	.	.	.	.	.	Uncertain significance	.	.	.	.	.	.	.	.	.	0.04	D	0.789
YH	FC20310095-A3A7AA7XKR1-H001KA39	Mutant	KRAS	KRAS:NM_004985.3:exon2	c.35G>T(p.G12V)	chr12:25398284	chr12:25398284	C	A	het	missense_variant	rs121913529	0.8273	.	1390(240:1150)	.	.	.	.	HS2	Pathogenic/Likely_pathogenic	criteria_provided;_single_submitter	.	12583	COSM520|COSM521|COSM522|COSM12657|COSM1140133|COSM1135366|COSM1140134	4125(large_intestine)|1(vulva)|2(pleura)|13(peritoneum)|102(endometrium)|892(lung)|25(skin)|1(autonomic_ganglia)|2(kidney)|14(thyroid)|8(cervix)|6(testis)|1(eye)|1(central_nervous_system)|2(genital_tract)|10(gastrointestinal_tract_(site_indeterminate))|4(oesophagus)|3(upper_aerodigestive_tract)|111(biliary_tract)|33(stomach)|4(soft_tissue)|17(urinary_tract)|10(breast)|39(prostate)|1424(pancreas)|…	R	+/.	Uncertain significance	.	.	.	.	0	0	.	.	.	0	D	0.958
YH	FC20310095-A3A7AA7XKR1-H001KA39	Mutant	TP53	TP53:NM_000546.5:exon10	c.1023_1024delCC(p.F341Lfs*5)	chr17:7574003	chr17:7574004	GG	-	het	frameshift_variant	.	0.5482	.	467(211:256)	.	.	.	.	.	.	.	.	.	COSM44906	1(skin)	.	.	Likely pathogenic	.	.	.	.	.	.	.	.	.	.	.	.
YH	FC20310095-A3A7AA7XKR1-H001KA39	CNV	KRAS	.	.	.	.	.	.	.	.	.	.	4.04	.	.	.	.	.	.	.	.	.	.	.	.	.	.	.	.	.	.	.	.	.	.	.	.	.	.	.
YH	FC20310095-A3A7AA7XKR1-H001KA39	CNV	MDM2	.	.	.	.	.	.	.	.	.	.	3.1	.	.	.	.	.	.	.	.	.	.	.	.	.	.	.	.	.	.	.	.	.	.	.	.	.	.	.
ZGH	FC20310088-A3A7AA7XKR1-H001KA39	Mutant	GRM8	GRM8:NM_000845.2:exon8	c.1852G>A(p.G618R)	chr7:126173584	chr7:126173584	C	T	het	missense_variant	.	0.1397	.	630(542:88)	.	.	.	.	.	.	.	.	.	.	.	.	.	Uncertain significance	.	.	.	.	.	.	.	.	.	0	D	1
ZGH	FC20310088-A3A7AA7XKR1-H001KA39	Mutant	TERT	TERT:NM_198253.2	c.-124C>T	chr5:1295228	chr5:1295228	G	A	het	upstream_gene_variant	.	0.2	.	620(496:124)	.	.	.	.	.	.	.	.	.	.	.	.	.	Uncertain significance	.	.	.	.	.	.	9.736e-05	0.0006	.	.	.	.
ZGH	FC20310088-A3A7AA7XKR1-H001KA39	Mutant	CTNNB1	CTNNB1:NM_001904.3:exon3	c.107_136delATTCTGGTGCCACTACCACAGCTCCTTCTC(p.H36_S45del)	chr3:41266109	chr3:41266138	CATTCTGGTGCCACTACCACAGCTCCTTCT	-	het	inframe_deletion	.	0.1552	.	496(419:77)	.	.	.	.	.	.	.	.	.	.	.	.	.	Uncertain significance	.	.	.	.	.	.	.	.	.	.	.	.
ZGH	FC20310088-A3A7AA7XKR1-H001KA39	Mutant	BRAF	BRAF:NM_004333.4:exon11	c.1397G>A(p.G466E)	chr7:140481411	chr7:140481411	C	T	het	missense_variant	rs121913351	0.1224	.	629(552:77)	.	.	.	.	.	Likely_pathogenic	no_assertion_criteria_provided	.	376073	COSM452|COSM453|COSM451	1(lung)|1(skin)|1(NS)|1(large_intestine)|1(haematopoietic_and_lymphoid_tissue)|1(lung)|8(skin)|1(cervix)|2(large_intestine)|1(small_intestine)|9(lung)|1(breast)|2(skin)|2(ovary)	DM?	.	Uncertain significance	.	.	.	.	.	.	.	.	.	0	D	0.911
ZGH	FC20310088-A3A7AA7XKR1-H001KA39	Mutant	ARID1A	ARID1A:NM_006015.4:exon13	c.3420_3423delTATG(p.M1141Rfs*19)	chr1:27099004	chr1:27099007	TATG	-	het	frameshift_variant	.	0.4571	.	851(462:389)	.	.	.	.	.	.	.	.	.	.	.	.	.	Likely pathogenic	.	.	.	.	.	.	.	.	.	.	.	.
ZGH	FC20310088-A3A7AA7XKR1-H001KA39	Mutant	DAXX	DAXX:NM_001350.4:exon5	c.1300G>T(p.E434*)	chr6:33287953	chr6:33287953	C	A	het	stop_gained	.	0.2389	.	766(583:183)	.	.	.	.	.	.	.	.	.	.	.	.	.	Uncertain significance	.	.	.	.	.	.	.	.	.	.	.	.
ZGH	FC20310088-A3A7AA7XKR1-H001KA39	Mutant	TSC1	TSC1:NM_000368.4:exon21	c.2629delG(p.V877*)	chr9:135772994	chr9:135772994	C	-	het	frameshift_variant	.	0.4625	.	320(172:148)	.	.	.	.	.	.	.	.	.	.	.	.	.	Likely pathogenic	.	.	.	.	.	.	.	.	.	.	.	.
ZGH	FC20310088-A3A7AA7XKR1-H001KA39	Mutant	TP53	TP53:NM_000546.5:exon10-11	c.1068_*814del	chr17:7572113	chr17:7573959	1847	-	hom	large_fragment_deletion	.	0.157205	.	.	.	.	.	.	.	.	.	.	.	.	.	.	.	Likely pathogenic	.	.	.	.	.	.	.	.	.	.	.	.
ZJZ	FC20310090-A3A7AA7XKR1-H001KA39	Mutant	GNAS	GNAS:NM_080425.2:exon1	c.1702G>T(p.G568W)	chr20:57430022	chr20:57430022	G	T	het	missense_variant	.	0.0834	.	971(890:81)	.	.	.	.	.	.	.	.	.	.	.	.	.	Uncertain significance	.	.	.	.	.	.	.	.	.	0	DL	0.832
ZJZ	FC20310090-A3A7AA7XKR1-H001KA39	Mutant	TERT	TERT:NM_198253.2	c.-124C>T	chr5:1295228	chr5:1295228	G	A	het	upstream_gene_variant	.	0.0787	.	470(433:37)	.	.	.	.	.	.	.	.	.	.	.	.	.	Uncertain significance	.	.	.	.	.	.	9.736e-05	0.0006	.	.	.	.
ZJZ	FC20310090-A3A7AA7XKR1-H001KA39	Mutant	KRAS	KRAS:NM_004985.3:exon2	c.35G>A(p.G12D)	chr12:25398284	chr12:25398284	C	T	het	missense_variant	rs121913529	0.0851	.	517(473:44)	.	.	.	.	HS2	Pathogenic/Likely_pathogenic	criteria_provided;_multiple_submitters;_no_conflicts	.	12582	COSM520|COSM521|COSM522|COSM12657|COSM1140133|COSM1135366|COSM1140134	4125(large_intestine)|1(vulva)|2(pleura)|13(peritoneum)|102(endometrium)|892(lung)|25(skin)|1(autonomic_ganglia)|2(kidney)|14(thyroid)|8(cervix)|6(testis)|1(eye)|1(central_nervous_system)|2(genital_tract)|10(gastrointestinal_tract_(site_indeterminate))|4(oesophagus)|3(upper_aerodigestive_tract)|111(biliary_tract)|33(stomach)|4(soft_tissue)|17(urinary_tract)|10(breast)|39(prostate)|1424(pancreas)|…	R	?/.	Uncertain significance	.	.	1.976e-05	0	4.094e-06	0	.	.	.	0	D	0.202
ZJZ	FC20310090-A3A7AA7XKR1-H001KA39	Mutant	ZNF703	ZNF703:NM_025069.1:exon2	c.1631G>A(p.R544Q)	chr8:37556050	chr8:37556050	G	A	het	missense_variant	rs779396028	0.0986	.	771(695:76)	.	.	.	.	.	.	.	.	.	.	.	.	.	Uncertain significance	.	.	.	.	.	.	.	.	.	0	D	0.992
ZJZ	FC20310090-A3A7AA7XKR1-H001KA39	Mutant	TP53	TP53:NM_000546.5:exon6	c.586C>T(p.R196*)	chr17:7578263	chr17:7578263	G	A	het	stop_gained	rs397516435	0.1195	.	1389(1223:166)	.	.	.	.	HS1	Pathogenic	criteria_provided;_multiple_submitters;_no_conflicts	.	43589	COSM10705|COSM44757|COSM44615|COSM99668|COSM166215|COSM99665|COSM166214|COSM99666|COSM166216|COSM3378446|COSM1640847|COSM1735837|COSM99667|COSM166217	10(upper_aerodigestive_tract)|42(large_intestine)|12(stomach)|16(central_nervous_system)|10(haematopoietic_and_lymphoid_tissue)|1(liver)|2(biliary_tract)|6(urinary_tract)|19(oesophagus)|21(breast)|12(skin)|8(lung)|11(ovary)|1(kidney)|9(pancreas)|1(large_intestine)|1(haematopoietic_and_lymphoid_tissue)|2(breast)|1(central_nervous_system)|2(liver)|1(oesophagus)|1(central_nervous_system)|8(upper_aer…	DM	+/.	Uncertain significance	.	.	8.24e-06	0	4.061e-06	0	.	.	.	.	.	.
ZJZ	FC20310090-A3A7AA7XKR1-H001KA39	Mutant	POT1	POT1:NM_015450.2:exon10	c.814G>A(p.G272S)	chr7:124493081	chr7:124493081	C	T	het	missense_variant	rs781279819	0.0391	.	486(467:19)	.	.	.	.	.	.	.	.	.	COSM1731917|COSM1731916	1(haematopoietic_and_lymphoid_tissue)|1(haematopoietic_and_lymphoid_tissue)	.	.	Uncertain significance	.	.	.	.	.	.	.	.	.	0.04	D	0.999
ZJZ	FC20310090-A3A7AA7XKR1-H001KA39	Mutant	LHCGR	LHCGR:NM_000233.3:exon11	c.1481C>T(p.S494F)	chr2:48915455	chr2:48915455	G	A	het	missense_variant	.	0.0614	.	814(764:50)	.	.	.	.	.	.	.	.	.	COSM190348	1(large_intestine)	.	.	Uncertain significance	.	.	.	.	.	.	.	.	.	0.02	D	0.976
ZJZ	FC20310090-A3A7AA7XKR1-H001KA39	Mutant	ARID2	ARID2:NM_152641.2:exon17	c.4996C>T(p.Q1666*)	chr12:46285636	chr12:46285636	C	T	het	stop_gained	.	0.1252	.	591(517:74)	.	.	.	.	.	.	.	.	.	.	.	.	.	Likely pathogenic	.	.	.	.	.	.	.	.	.	.	.	.
WBX	FC20310093-A3A7AA7XKR1-H001KA39	Mutant	FAT1	FAT1:NM_005245.3:exon27	c.13702G>A(p.D4568N)	chr4:187509811	chr4:187509811	C	T	het	missense_variant	rs370613233	0.1085	.	995(887:108)	.	.	.	.	.	.	.	.	.	.	.	.	.	Uncertain significance	.	.	8.31e-06	0	4.066e-06	0	.	.	.	.	.	0.69
WBX	FC20310093-A3A7AA7XKR1-H001KA39	Mutant	TOP2A	TOP2A:NM_001067.3:exon3	c.187G>T(p.V63F)	chr17:38572755	chr17:38572755	C	A	het	missense_variant	.	0.1739	.	506(418:88)	.	.	.	.	.	.	.	.	.	.	.	.	.	Uncertain significance	.	.	.	.	.	.	.	.	.	0	D	0.988
WBX	FC20310093-A3A7AA7XKR1-H001KA39	Mutant	AIP	AIP:NM_003977.2:exon2	c.271G>T(p.D91Y)	chr11:67254648	chr11:67254648	G	T	het	missense_variant	.	0.1271	.	724(632:92)	.	.	.	.	.	.	.	.	.	.	.	.	.	Uncertain significance	.	.	.	.	.	.	.	.	.	0	D	0.984
WBX	FC20310093-A3A7AA7XKR1-H001KA39	Mutant	INPP4B	INPP4B:NM_003866.2:exon20	c.1759C>A(p.L587M)	chr4:143045875	chr4:143045875	G	T	het	missense_variant	.	0.0919	.	707(642:65)	.	.	.	.	.	.	.	.	.	.	.	.	.	Uncertain significance	.	.	.	.	.	.	.	.	.	0	D	1
WBX	FC20310093-A3A7AA7XKR1-H001KA39	Mutant	PGR	PGR:NM_000926.4:exon1	c.1608G>C(p.Q536H)	chr11:100998194	chr11:100998194	C	G	het	missense_variant	.	0.3838	.	198(122:76)	.	.	.	.	.	.	.	.	.	.	.	.	.	Uncertain significance	.	.	.	.	.	.	.	.	.	0.07	T	0.961
WBX	FC20310093-A3A7AA7XKR1-H001KA39	Mutant	NF2	NF2:NM_000268.3:exon11	c.1048G>T(p.E350*)	chr22:30067863	chr22:30067863	G	T	het	stop_gained	rs778412102	0.2716	.	788(574:214)	.	.	.	.	.	.	.	.	.	.	.	.	.	Likely pathogenic	.	.	.	.	.	.	.	.	.	.	.	.
WBX	FC20310093-A3A7AA7XKR1-H001KA39	Mutant	PTEN	PTEN:NM_000314.4:exon5	c.253+110_493-2708delinsTCTTA	chr10:89690956	chr10:89709167	18212	TCTTA	het	splice_acceptor_variant;splice_donor_variant;coding_sequence_variant;intron_variant	.	0.0872	.	235(216:19)	.	.	.	.	.	.	.	.	.	.	.	.	.	Uncertain significance	.	.	.	.	.	.	.	.	.	.	.	.
WBX	FC20310093-A3A7AA7XKR1-H001KA39	Mutant	TP53	TP53:NM_000546.5:exon9	c.973G>T(p.G325*)	chr17:7576873	chr17:7576873	C	A	het	stop_gained	.	0.2843	.	897(642:255)	.	.	.	.	.	Pathogenic	criteria_provided;_single_submitter	.	216079	COSM307331|COSM390782	1(urinary_tract)|1(lung)|1(lung)	.	.	Pathogenic	.	.	.	.	.	.	.	.	.	.	.	.
WBX	FC20310093-A3A7AA7XKR1-H001KA39	Mutant	TSC2	TSC2:NM_000548.3:intron40	c.5161-1G>T	chr16:2138227	chr16:2138227	G	T	het	splice_acceptor_variant	rs45517404	0.0126	.	475(469:6)	.	.	.	.	.	not_provided	no_assertion_provided	.	49848	.	.	DM	.	Uncertain significance	.	.	.	.	.	.	.	.	.	.	.	.
LCD	FC20310097-A3A7AA7XKR1-H001KA39	Mutant	KEAP1	KEAP1:NM_012289.3:intron5	c.1708+1G>T	chr19:10599867	chr19:10599867	C	A	het	splice_donor_variant	.	0.6302	.	776(287:489)	.	.	.	.	.	.	.	.	.	.	.	.	.	Uncertain significance	.	.	.	.	.	.	.	.	.	.	.	.
LCD	FC20310097-A3A7AA7XKR1-H001KA39	Mutant	TP53	TP53:NM_000546.5:exon5	c.457_462delCCCGGC(p.P153_G154del)	chr17:7578468	chr17:7578473	GCCGGG	-	het	inframe_deletion	.	0.6108	.	1200(467:733)	.	.	.	.	.	.	.	.	.	.	.	.	.	Uncertain significance	.	.	.	.	.	.	.	.	.	.	.	.
LCD	FC20310097-A3A7AA7XKR1-H001KA39	Mutant	TEK	TEK:NM_000459.3:exon17	c.2755G>C(p.V919L)	chr9:27212773	chr9:27212773	G	C	het	missense_variant	.	0.261	.	797(589:208)	.	.	.	.	.	.	.	.	.	.	.	.	.	Uncertain significance	.	.	.	.	.	.	.	.	.	0	D	0.941
LCD	FC20310097-A3A7AA7XKR1-H001KA39	Mutant	MRE11A	MRE11A:NM_005590.3:intron7	c.659+1G>A	chr11:94209454	chr11:94209454	C	T	het	splice_donor_variant	rs759130031	0.113	.	292(259:33)	.	.	.	.	.	Pathogenic/Likely_pathogenic	criteria_provided;_multiple_submitters;_no_conflicts	.	230014	.	.	DM	.	Uncertain significance	.	.	1.663e-05	0.0002	2.037e-05	0.0003	.	.	.	.	.	.
LCD	FC20310097-A3A7AA7XKR1-H001KA39	Mutant	TERT	TERT:NM_198253.2	c.-124C>T	chr5:1295228	chr5:1295228	G	A	het	upstream_gene_variant	.	0.3174	.	334(228:106)	.	.	.	.	.	.	.	.	.	.	.	.	.	Uncertain significance	.	.	.	.	.	.	9.736e-05	0.0006	.	.	.	.
LCD	FC20310097-A3A7AA7XKR1-H001KA39	Mutant	ATR	ATR:NM_001184.3:exon4	c.634G>A(p.V212I)	chr3:142281610	chr3:142281610	C	T	het	missense_variant	rs769867385	0.3457	.	460(301:159)	.	.	.	.	.	.	.	.	.	.	.	.	.	Uncertain significance	.	.	1.658e-05	0	4.12e-06	0	.	.	.	0.74	TL	0.012
LCD	FC20310097-A3A7AA7XKR1-H001KA39	CNV	DDR2	.	.	.	.	.	.	.	.	.	.	2.07	.	.	.	.	.	.	.	.	.	.	.	.	.	.	.	.	.	.	.	.	.	.	.	.	.	.	.
LJW	FC20320029-A3A7AA7XKR1-H001KA39	Mutant	TP53	TP53:NM_000546.5:exon8	c.838A>T(p.R280*)	chr17:7577100	chr17:7577100	T	A	het	stop_gained	rs753660142	0.3208	.	106(72:34)	.	.	.	.	.	.	.	.	.	COSM11123|COSM46183|COSM44390|COSM562339|COSM1480058|COSM3378442|COSM3958800|COSM3958799|COSM1649339	3(upper_aerodigestive_tract)|1(stomach)|3(central_nervous_system)|3(haematopoietic_and_lymphoid_tissue)|1(thymus)|2(urinary_tract)|3(lung)|4(liver)|2(ovary)|1(pancreas)|1(large_intestine)|2(upper_aerodigestive_tract)|1(large_intestine)|1(small_intestine)|1(haematopoietic_and_lymphoid_tissue)|1(urinary_tract)|2(lung)|2(liver)|1(oesophagus)|1(breast)|1(haematopoietic_and_lymphoid_tissue)|1(lung)|3(…	.	.	Likely pathogenic	.	.	.	.	.	.	.	.	.	.	.	.
LJW	FC20320029-A3A7AA7XKR1-H001KA39	Mutant	EPAS1	EPAS1:NM_001430.4:exon9	c.1222G>C(p.G408R)	chr2:46603865	chr2:46603865	G	C	het	missense_variant	.	0.2449	.	98(74:24)	.	.	.	.	.	.	.	.	.	.	.	.	.	Uncertain significance	.	.	.	.	.	.	.	.	.	0	D	1
LJW	FC20320029-A3A7AA7XKR1-H001KA39	Mutant	KIT	KIT:NM_000222.2:exon2	c.239A>T(p.N80I)	chr4:55561849	chr4:55561849	A	T	het	missense_variant	.	0.2043	.	93(74:19)	.	.	.	.	.	.	.	.	.	.	.	.	.	Uncertain significance	.	.	.	.	.	.	.	.	.	0.14	T	0.1
LJW	FC20320029-A3A7AA7XKR1-H001KA39	Mutant	SMO	SMO:NM_005631.4:exon2	c.391A>T(p.M131L)	chr7:128843284	chr7:128843284	A	T	het	missense_variant	.	0.1538	.	65(55:10)	.	.	.	.	.	.	.	.	.	.	.	.	.	Uncertain significance	.	.	.	.	.	.	.	.	.	0.21	T	0.241
LJW	FC20320029-A3A7AA7XKR1-H001KA39	Mutant	TOP1	TOP1:NM_003286.2:exon4	c.279_279+263del	chr20:39704928	chr20:39705191	264	-	het	splice_donor_variant;coding_sequence_variant;intron_variant	.	0.0315	.	381(369:12)	.	.	.	.	.	.	.	.	.	.	.	.	.	Likely pathogenic	.	.	.	.	.	.	.	.	.	.	.	.
LJW	FC20320029-A3A7AA7XKR1-H001KA39	CNV	CRKL	.	.	.	.	.	.	.	.	.	.	5.9	.	.	.	.	.	.	.	.	.	.	.	.	.	.	.	.	.	.	.	.	.	.	.	.	.	.	.
LJW	FC20320029-A3A7AA7XKR1-H001KA39	CNV	TERT	.	.	.	.	.	.	.	.	.	.	4.03	.	.	.	.	.	.	.	.	.	.	.	.	.	.	.	.	.	.	.	.	.	.	.	.	.	.	.
LJW	FC20320029-A3A7AA7XKR1-H001KA39	CNV	MCL1	.	.	.	.	.	.	.	.	.	.	3.19	.	.	.	.	.	.	.	.	.	.	.	.	.	.	.	.	.	.	.	.	.	.	.	.	.	.	.
HZB	FC20320031-A3A7AA7XKR1-H001KA39	Mutant	PTEN	PTEN:NM_000314.4:exon8	c.884delT(p.L295Hfs*12)	chr10:89720733	chr10:89720733	T	-	het	frameshift_variant	.	0.3343	.	359(239:120)	.	.	.	.	.	.	.	.	.	.	.	.	.	Likely pathogenic	.	.	.	.	.	.	.	.	.	.	.	.
HZB	FC20320031-A3A7AA7XKR1-H001KA39	Mutant	LRP1B	LRP1B:NM_018557.2:exon42	c.6827A>G(p.Y2276C)	chr2:141359181	chr2:141359181	T	C	het	missense_variant	.	0.2174	.	276(216:60)	.	.	.	.	.	.	.	.	.	.	.	.	.	Uncertain significance	.	.	.	.	.	.	.	.	.	.	.	0.759
HZB	FC20320031-A3A7AA7XKR1-H001KA39	Mutant	TP53	TP53:NM_000546.5:exon7	c.747G>T(p.R249S)	chr17:7577534	chr17:7577534	C	A	het	missense_variant	rs28934571	0.192	.	323(261:62)	.	.	.	.	HS1	Conflicting_interpretations_of_pathogenicity	criteria_provided;_conflicting_interpretations	.	12352	COSM44625|COSM10785|COSM10817|COSM131478|COSM1386614|COSM255318|COSM255317|COSM131479|COSM1386615|COSM3717634|COSM3773302|COSM1679495|COSM1646861	1(upper_aerodigestive_tract)|2(large_intestine)|2(stomach)|1(breast)|1(cervix)|1(large_intestine)|1(stomach)|1(central_nervous_system)|1(haematopoietic_and_lymphoid_tissue)|2(urinary_tract)|9(lung)|2(liver)|1(skin)|1(pancreas)|2(breast)|10(upper_aerodigestive_tract)|4(cervix)|2(large_intestine)|1(vulva)|4(stomach)|3(central_nervous_system)|1(pleura)|3(haematopoietic_and_lymphoid_tissue)|1(salivar…	.	.	Uncertain significance	.	.	.	.	.	.	.	.	.	0	D	0.994
HZB	FC20320031-A3A7AA7XKR1-H001KA39	Mutant	ARAF	ARAF:NM_001654.4:exon11	c.1082C>T(p.T361M)	chrX:47428122	chrX:47428122	C	T	het	missense_variant	rs763548006	0.1842	.	152(124:28)	.	.	.	.	.	.	.	.	.	.	.	.	.	Uncertain significance	.	.	1.305e-05	0	5.667e-06	0	.	.	.	0	D	1
HZB	FC20320031-A3A7AA7XKR1-H001KA39	Mutant	TERT	TERT:NM_198253.2	c.-124C>T	chr5:1295228	chr5:1295228	G	A	het	upstream_gene_variant	.	0.1424	.	323(277:46)	.	.	.	.	.	.	.	.	.	.	.	.	.	Uncertain significance	.	.	.	.	.	.	9.736e-05	0.0006	.	.	.	.
HZB	FC20320031-A3A7AA7XKR1-H001KA39	Mutant	HGF	HGF:NM_000601.4:exon18	c.2054G>A(p.R685K)	chr7:81332030	chr7:81332030	C	T	het	missense_variant	.	0.0844	.	450(412:38)	.	.	.	.	.	.	.	.	.	.	.	.	.	Uncertain significance	.	.	.	.	.	.	.	.	.	1	T	0.001
HZB	FC20320031-A3A7AA7XKR1-H001KA39	CNV	MCL1	.	.	.	.	.	.	.	.	.	.	2.17	.	.	.	.	.	.	.	.	.	.	.	.	.	.	.	.	.	.	.	.	.	.	.	.	.	.	.
HZB	FC20320031-A3A7AA7XKR1-H001KA39	CNV	CD274	.	.	.	.	.	.	.	.	.	.	2.36	.	.	.	.	.	.	.	.	.	.	.	.	.	.	.	.	.	.	.	.	.	.	.	.	.	.	.
HZB	FC20320031-A3A7AA7XKR1-H001KA39	CNV	MYC	.	.	.	.	.	.	.	.	.	.	2.13	.	.	.	.	.	.	.	.	.	.	.	.	.	.	.	.	.	.	.	.	.	.	.	.	.	.	.
HZB	FC20320031-A3A7AA7XKR1-H001KA39	CNV	PDCD1LG2	.	.	.	.	.	.	.	.	.	.	2.06	.	.	.	.	.	.	.	.	.	.	.	.	.	.	.	.	.	.	.	.	.	.	.	.	.	.	.
ZYJ	FC20320035-A3A7AA8XKF1-H001KA39	Mutant	TP53	TP53:NM_000546.5:exon6	c.578A>T(p.H193L)	chr17:7578271	chr17:7578271	T	A	het	missense_variant	.	0.2653	.	196(144:52)	.	.	.	.	.	Likely_pathogenic	criteria_provided;_single_submitter	.	185822	COSM10742|COSM11066|COSM43833|COSM308307|COSM99919|COSM131458|COSM131459|COSM99916|COSM308306|COSM99917|COSM308308|COSM131461|COSM3820719|COSM3970355|COSM3732881|COSM1740322|COSM2744772|COSM3970354|COSM308309|COSM131460|COSM99918	3(upper_aerodigestive_tract)|5(large_intestine)|6(stomach)|5(central_nervous_system)|10(haematopoietic_and_lymphoid_tissue)|1(biliary_tract)|2(endometrium)|4(urinary_tract)|11(lung)|16(breast)|8(oesophagus)|14(ovary)|2(prostate)|2(liver)|10(upper_aerodigestive_tract)|1(adrenal_gland)|1(stomach)|3(central_nervous_system)|2(haematopoietic_and_lymphoid_tissue)|1(endometrium)|2(lung)|4(breast)|6(oeso…	.	.	Uncertain significance	.	.	.	.	.	.	.	.	.	0	D	1
ZYJ	FC20320035-A3A7AA8XKF1-H001KA39	Mutant	BRCA2	BRCA2:NM_000059.3:exon11	c.3283C>T(p.Q1095*)	chr13:32911775	chr13:32911775	C	T	het	stop_gained	rs397507662	0.2519	.	131(98:33)	.	.	.	.	.	Pathogenic	reviewed_by_expert_panel	.	51444	.	.	DM	+/.	Pathogenic	.	.	.	.	.	.	.	.	.	.	.	.
ZYJ	FC20320035-A3A7AA8XKF1-H001KA39	Mutant	CDKN2A	CDKN2A:NM_000077.4:exon1	c.106delG(p.A36Rfs*17)	chr9:21974721	chr9:21974721	C	-	het	frameshift_variant	rs777948908	0.2373	.	177(135:42)	.	.	.	.	.	.	.	.	.	COSM13823	1(pancreas)	.	.	Likely pathogenic	.	.	.	.	.	.	.	.	.	.	.	.
ZYJ	FC20320035-A3A7AA8XKF1-H001KA39	Mutant	FANCD2	FANCD2:NM_033084.3:exon37	c.3774G>T(p.Q1258H)	chr3:10132066	chr3:10132066	G	T	het	missense_variant	.	0.0326	.	184(178:6)	.	.	.	.	.	.	.	.	.	.	.	.	.	Uncertain significance	.	.	.	.	.	.	.	.	.	0.1	T	0.605
ZYJ	FC20320035-A3A7AA8XKF1-H001KA39	Mutant	GNAQ	GNAQ:NM_002072.3:exon6	c.789G>A(p.W263*)	chr9:80343530	chr9:80343530	C	T	het	stop_gained	.	0.0323	.	186(180:6)	.	.	.	.	.	.	.	.	.	.	.	.	.	Likely pathogenic	.	.	.	.	.	.	.	.	.	.	.	.
ZYZ	FC20310079-A3A7AA7XKR1-H001KA39	Mutant	KRAS	KRAS:NM_004985.3:exon2	c.35G>A(p.G12D)	chr12:25398284	chr12:25398284	C	T	het	missense_variant	rs121913529	0.4865	.	816(419:397)	.	.	.	.	HS2	Pathogenic/Likely_pathogenic	criteria_provided;_multiple_submitters;_no_conflicts	.	12582	COSM520|COSM521|COSM522|COSM12657|COSM1140133|COSM1135366|COSM1140134	4125(large_intestine)|1(vulva)|2(pleura)|13(peritoneum)|102(endometrium)|892(lung)|25(skin)|1(autonomic_ganglia)|2(kidney)|14(thyroid)|8(cervix)|6(testis)|1(eye)|1(central_nervous_system)|2(genital_tract)|10(gastrointestinal_tract_(site_indeterminate))|4(oesophagus)|3(upper_aerodigestive_tract)|111(biliary_tract)|33(stomach)|4(soft_tissue)|17(urinary_tract)|10(breast)|39(prostate)|1424(pancreas)|…	R	?/.	Uncertain significance	.	.	1.976e-05	0	4.094e-06	0	.	.	.	0	D	0.202
ZYZ	FC20310079-A3A7AA7XKR1-H001KA39	Mutant	STK11	STK11:NM_000455.4:exon8	c.922T>A(p.W308R)	chr19:1222985	chr19:1222985	T	A	het	missense_variant;splice_region_variant	.	0.303	.	264(184:80)	.	.	.	.	.	.	.	.	.	.	.	.	.	Uncertain significance	.	.	.	.	.	.	.	.	.	0	D	1
ZYZ	FC20310079-A3A7AA7XKR1-H001KA39	Mutant	ARID2	ARID2:NM_152641.2:exon15	c.2410dupA(p.R804Kfs*37)	chr12:46244315	chr12:46244316	-	A	het	frameshift_variant	.	0.2393	.	773(588:185)	.	.	.	.	.	.	.	.	.	.	.	.	.	Likely pathogenic	.	.	.	.	.	.	.	.	.	.	.	.
ZYZ	FC20310079-A3A7AA7XKR1-H001KA39	Mutant	TP53	TP53:NM_000546.5:exon4	c.159delG(p.W53Cfs*70)	chr17:7579528	chr17:7579528	C	-	het	frameshift_variant	.	0.2224	.	616(479:137)	.	.	.	.	.	.	.	.	.	COSM44488|COSM45445|COSM45808|COSM1324762|COSM1324763|COSM3712586|COSM3712585	6(upper_aerodigestive_tract)|3(ovary)|1(oesophagus)|1(pancreas)|1(skin)|1(haematopoietic_and_lymphoid_tissue)|2(upper_aerodigestive_tract)|1(ovary)|1(oesophagus)|1(pancreas)|2(upper_aerodigestive_tract)|1(ovary)|1(oesophagus)|1(pancreas)|2(upper_aerodigestive_tract)|1(oesophagus)|1(pancreas)|2(upper_aerodigestive_tract)|1(oesophagus)|1(pancreas)	.	.	Likely pathogenic	.	.	.	.	.	.	.	.	.	.	.	.
LJY	FC20310082-A3A7AA7XKR1-H001KA39	Mutant	FAT1	FAT1:NM_005245.3:intron25	c.13000+3A>G	chr4:187517691	chr4:187517691	T	C	het	splice_region_variant;intron_variant	.	0.3545	.	1041(672:369)	.	.	.	.	.	.	.	.	.	.	.	.	.	Uncertain significance	.	.	.	.	.	.	.	.	.	.	.	.
LJY	FC20310082-A3A7AA7XKR1-H001KA39	Mutant	TP53	TP53:NM_000546.5:exon7	c.747G>T(p.R249S)	chr17:7577534	chr17:7577534	C	A	het	missense_variant	rs28934571	0.2925	.	899(636:263)	.	.	.	.	HS1	Conflicting_interpretations_of_pathogenicity	criteria_provided;_conflicting_interpretations	.	12352	COSM44625|COSM10785|COSM10817|COSM131478|COSM1386614|COSM255318|COSM255317|COSM131479|COSM1386615|COSM3717634|COSM3773302|COSM1679495|COSM1646861	1(upper_aerodigestive_tract)|2(large_intestine)|2(stomach)|1(breast)|1(cervix)|1(large_intestine)|1(stomach)|1(central_nervous_system)|1(haematopoietic_and_lymphoid_tissue)|2(urinary_tract)|9(lung)|2(liver)|1(skin)|1(pancreas)|2(breast)|10(upper_aerodigestive_tract)|4(cervix)|2(large_intestine)|1(vulva)|4(stomach)|3(central_nervous_system)|1(pleura)|3(haematopoietic_and_lymphoid_tissue)|1(salivar…	.	.	Uncertain significance	.	.	.	.	.	.	.	.	.	0	D	0.994
LJY	FC20310082-A3A7AA7XKR1-H001KA39	Mutant	TERT	TERT:NM_198253.2:exon1	c.-57A>C	chr5:1295161	chr5:1295161	T	G	het	5_prime_UTR_variant	.	0.2887	.	679(483:196)	.	.	.	.	.	Likely_pathogenic	criteria_provided;_single_submitter	.	242210	.	.	DM	.	Uncertain significance	.	.	.	.	.	.	3.292e-05	0.0006	.	.	.	.
LJY	FC20310082-A3A7AA7XKR1-H001KA39	Mutant	NRAS	NRAS:NM_002524.4:exon3	c.182A>T(p.Q61L)	chr1:115256529	chr1:115256529	T	A	het	missense_variant	rs11554290	0.2137	.	496(390:106)	.	.	.	.	HS2	Pathogenic/Likely_pathogenic	no_assertion_criteria_provided	.	375874	COSM584|COSM583|COSM582	343(thyroid)|7(adrenal_gland)|49(large_intestine)|4(eye)|4(soft_tissue)|5(central_nervous_system)|4(biliary_tract)|1(small_intestine)|70(haematopoietic_and_lymphoid_tissue)|1(liver)|3(testis)|4(endometrium)|7(urinary_tract)|12(lung)|7(breast)|510(skin)|1(stomach)|10(meninges)|3(ovary)|49(NS)|2(pancreas)|12(thyroid)|22(large_intestine)|1(autonomic_ganglia)|1(soft_tissue)|2(central_nervous_system)|…	.	?/.	Likely pathogenic	.	.	.	.	.	.	.	.	.	0	D	0.109
LJY	FC20310082-A3A7AA7XKR1-H001KA39	Mutant	PLCB4	PLCB4:NM_000933.3:exon36	c.3560G>A(p.S1187N)	chr20:9459631	chr20:9459631	G	A	het	missense_variant	.	0.166	.	530(442:88)	.	.	.	.	.	.	.	.	.	.	.	.	.	Uncertain significance	.	.	.	.	.	.	.	.	.	0.12	TL	0.006
LJY	FC20310082-A3A7AA7XKR1-H001KA39	Mutant	THADA	THADA:NM_001083953.1:exon4	c.292G>C(p.V98L)	chr2:43817973	chr2:43817973	C	G	het	missense_variant	.	0.032	.	593(574:19)	.	.	.	.	.	.	.	.	.	.	.	.	.	Uncertain significance	.	.	.	.	.	.	.	.	.	0.12	T	0.474
LJY	FC20310082-A3A7AA7XKR1-H001KA39	Mutant	ALK	ALK:NM_004304.4:exon2	c.689C>A(p.P230Q)	chr2:29940542	chr2:29940542	G	T	het	missense_variant	.	0.0298	.	403(391:12)	.	.	.	.	.	.	.	.	.	.	.	.	.	Uncertain significance	.	.	.	.	.	.	.	.	.	0.05	DL	0.77
LSQ	FC20310085-A3A7AA7XKR1-H001KA39	Mutant	ARID2	ARID2:NM_152641.2:exon15	c.4240delA(p.R1414Efs*8)	chr12:46246144	chr12:46246144	A	-	het	frameshift_variant	rs761736425	0.2646	.	786(578:208)	.	.	.	.	.	.	.	.	.	.	.	.	.	Likely pathogenic	.	.	.	.	.	.	.	.	.	.	.	.
LSQ	FC20310085-A3A7AA7XKR1-H001KA39	Mutant	TERT	TERT:NM_198253.2	c.-146C>T	chr5:1295250	chr5:1295250	G	A	het	upstream_gene_variant	.	0.1612	.	273(229:44)	.	.	.	.	.	.	.	.	.	.	.	.	.	Uncertain significance	.	.	.	.	.	.	.	.	.	.	.	.
LSQ	FC20310085-A3A7AA7XKR1-H001KA39	Mutant	TP53	TP53:NM_000546.5:exon4	c.163_164delAC(p.T55*)	chr17:7579523	chr17:7579524	GT	-	het	frameshift_variant	.	0.2279	.	873(674:199)	.	.	.	.	.	.	.	.	.	.	.	.	.	Likely pathogenic	.	.	.	.	.	.	.	.	.	.	.	.
LSQ	FC20310085-A3A7AA7XKR1-H001KA39	Mutant	CDKN2A	CDKN2A:NM_000077.4:exon2	c.233_234delTC(p.L78Hfs*41)	chr9:21971124	chr9:21971125	GA	-	het	frameshift_variant	.	0.1533	.	907(768:139)	.	.	.	.	.	.	.	.	.	COSM12518|COSM128615|COSM128616	3(upper_aerodigestive_tract)|1(haematopoietic_and_lymphoid_tissue)|1(oesophagus)|1(liver)|1(upper_aerodigestive_tract)|1(upper_aerodigestive_tract)	.	.	Likely pathogenic	.	.	.	.	.	.	.	.	.	.	.	.
LSQ	FC20310085-A3A7AA7XKR1-H001KA39	Mutant	AMER1	AMER1:NM_152424.3:exon2	c.710delC(p.P237Qfs*45)	chrX:63412457	chrX:63412457	G	-	het	frameshift_variant	.	0.172	.	1134(939:195)	.	.	.	.	.	.	.	.	.	.	.	.	.	Likely pathogenic	.	.	.	.	.	.	.	.	.	.	.	.
LSQ	FC20310085-A3A7AA7XKR1-H001KA39	SV	MET	CLIP2:NM_032421|MET:NM_001127500	CLIP2:exon10~MET:exon15	7:73795401	7:116412594	.	.	.	.	.	0.4341	.	.	.	.	.	.	.	.	.	.	.	.	.	.	.	.	.	.	.	.	.	.	.	.	.	.	.	.
LBJ	FC20320025-A3A7AA7XKR1-H001KA39	Mutant	TP53	TP53:NM_000546.5:exon7	c.747G>T(p.R249S)	chr17:7577534	chr17:7577534	C	A	het	missense_variant	rs28934571	0.5226	.	819(391:428)	.	.	.	.	HS1	Conflicting_interpretations_of_pathogenicity	criteria_provided;_conflicting_interpretations	.	12352	COSM44625|COSM10785|COSM10817|COSM131478|COSM1386614|COSM255318|COSM255317|COSM131479|COSM1386615|COSM3717634|COSM3773302|COSM1679495|COSM1646861	1(upper_aerodigestive_tract)|2(large_intestine)|2(stomach)|1(breast)|1(cervix)|1(large_intestine)|1(stomach)|1(central_nervous_system)|1(haematopoietic_and_lymphoid_tissue)|2(urinary_tract)|9(lung)|2(liver)|1(skin)|1(pancreas)|2(breast)|10(upper_aerodigestive_tract)|4(cervix)|2(large_intestine)|1(vulva)|4(stomach)|3(central_nervous_system)|1(pleura)|3(haematopoietic_and_lymphoid_tissue)|1(salivar…	.	.	Uncertain significance	.	.	.	.	.	.	.	.	.	0	D	0.994
LBJ	FC20320025-A3A7AA7XKR1-H001KA39	Mutant	FLT4	FLT4:NM_002020.4:exon13	c.2019G>T(p.Q673H)	chr5:180048543	chr5:180048543	C	A	het	missense_variant;splice_region_variant	.	0.2649	.	604(444:160)	.	.	.	.	.	.	.	.	.	.	.	.	.	Uncertain significance	.	.	.	.	.	.	.	.	.	0.09	T	0.078
LBJ	FC20320025-A3A7AA7XKR1-H001KA39	Mutant	TERT	TERT:NM_198253.2	c.-124C>T	chr5:1295228	chr5:1295228	G	A	het	upstream_gene_variant	.	0.2444	.	491(371:120)	.	.	.	.	.	.	.	.	.	.	.	.	.	Uncertain significance	.	.	.	.	.	.	9.736e-05	0.0006	.	.	.	.
LBJ	FC20320025-A3A7AA7XKR1-H001KA39	Mutant	FANCF	FANCF:NM_022725.3:exon1	c.572G>T(p.S191I)	chr11:22646785	chr11:22646785	C	A	het	missense_variant	.	0.2365	.	1404(1072:332)	.	.	.	.	.	.	.	.	.	.	.	.	.	Likely benign	.	.	.	.	.	.	.	.	.	0.22	T	0.012
LBJ	FC20320025-A3A7AA7XKR1-H001KA39	Mutant	FOXA1	FOXA1:NM_004496.3:exon2	c.107C>T(p.S36L)	chr14:38061882	chr14:38061882	G	A	het	missense_variant	.	0.1928	.	830(670:160)	.	.	.	.	.	.	.	.	.	.	.	.	.	Uncertain significance	.	.	.	.	.	.	.	.	.	0.01	D	0.071
LBJ	FC20320025-A3A7AA7XKR1-H001KA39	Mutant	SETD2	SETD2:NM_014159.6:exon16	c.7040_7041delAGinsT(p.Q2347Lfs*6)	chr3:47088034	chr3:47088035	CT	A	het	frameshift_variant	.	0.186	.	1059(862:197)	.	.	.	.	.	.	.	.	.	.	.	.	.	Likely pathogenic	.	.	.	.	.	.	.	.	.	.	.	.
LBJ	FC20320025-A3A7AA7XKR1-H001KA39	Mutant	SETD2	SETD2:NM_014159.6:exon16	c.7045G>T(p.A2349S)	chr3:47088030	chr3:47088030	C	A	het	missense_variant	.	0.1751	.	1051(867:184)	.	.	.	.	.	.	.	.	.	.	.	.	.	Uncertain significance	.	.	.	.	.	.	.	.	.	0.2	T	0.031
LBJ	FC20320025-A3A7AA7XKR1-H001KA39	Mutant	RAC1	RAC1:NM_006908.4:exon4	c.275A>T(p.N92I)	chr7:6439806	chr7:6439806	A	T	het	missense_variant	.	0.0253	.	435(424:11)	.	.	.	.	.	.	.	.	.	COSM1684687	1(soft_tissue)	.	.	Uncertain significance	.	.	.	.	.	.	.	.	.	0	DL	0.965
LBJ	FC20320025-A3A7AA7XKR1-H001KA39	CNV	KRAS	.	.	.	.	.	.	.	.	.	.	19.44	.	.	.	.	.	.	.	.	.	.	.	.	.	.	.	.	.	.	.	.	.	.	.	.	.	.	.
LBJ	FC20320020-A3A7AA7XKR1-H001KA39	Mutant	NF1	NF1:NM_001042492.2:exon23	c.3047G>T(p.C1016F)	chr17:29557334	chr17:29557334	G	T	het	missense_variant	.	0.0984	.	488(440:48)	.	.	.	.	.	.	.	.	.	.	.	.	?/.	Uncertain significance	.	.	.	.	.	.	.	.	.	0	D	0.982
LBJ	FC20320020-A3A7AA7XKR1-H001KA39	Mutant	PTEN	PTEN:NM_000314.4:exon1	c.25_38delGTTAGCAGAAACAA(p.V9Kfs*30)	chr10:89624251	chr10:89624264	GTTAGCAGAAACAA	-	het	frameshift_variant	.	0.0742	.	539(499:40)	.	.	.	.	.	.	.	.	.	.	.	.	.	Uncertain significance	.	.	.	.	.	.	.	.	.	.	.	.
LBJ	FC20320020-A3A7AA7XKR1-H001KA39	Mutant	TP53	TP53:NM_000546.5:exon7	c.747G>T(p.R249S)	chr17:7577534	chr17:7577534	C	A	het	missense_variant	rs28934571	0.0695	.	532(495:37)	.	.	.	.	HS1	Conflicting_interpretations_of_pathogenicity	criteria_provided;_conflicting_interpretations	.	12352	COSM44625|COSM10785|COSM10817|COSM131478|COSM1386614|COSM255318|COSM255317|COSM131479|COSM1386615|COSM3717634|COSM3773302|COSM1679495|COSM1646861	1(upper_aerodigestive_tract)|2(large_intestine)|2(stomach)|1(breast)|1(cervix)|1(large_intestine)|1(stomach)|1(central_nervous_system)|1(haematopoietic_and_lymphoid_tissue)|2(urinary_tract)|9(lung)|2(liver)|1(skin)|1(pancreas)|2(breast)|10(upper_aerodigestive_tract)|4(cervix)|2(large_intestine)|1(vulva)|4(stomach)|3(central_nervous_system)|1(pleura)|3(haematopoietic_and_lymphoid_tissue)|1(salivar…	.	.	Uncertain significance	.	.	.	.	.	.	.	.	.	0	D	0.994
LBJ	FC20320020-A3A7AA7XKR1-H001KA39	Mutant	IFNGR1	IFNGR1:NM_000416.2:exon2	c.187G>T(p.V63L)	chr6:137528113	chr6:137528113	C	A	het	missense_variant	.	0.0561	.	606(572:34)	.	.	.	.	.	.	.	.	.	.	.	.	.	Uncertain significance	.	.	.	.	.	.	.	.	.	0.06	T	0.847
LBJ	FC20320020-A3A7AA7XKR1-H001KA39	Mutant	KEAP1	KEAP1:NM_012289.3:exon5	c.1613_1628dupATGTGGAAACAGAGAC(p.W544Cfs*35)	chr19:10599947	chr19:10599948	-	GTCTCTGTTTCCACAT	het	frameshift_variant	.	0.0456	.	658(628:30)	.	.	.	.	.	.	.	.	.	.	.	.	.	Uncertain significance	.	.	.	.	.	.	.	.	.	.	.	.
LYC	FC20320023-A3A7AA7XKR1-H001KA39	Mutant	SMO	SMO:NM_005631.4:exon12	c.2117A>T(p.Q706L)	chr7:128852045	chr7:128852045	A	T	het	missense_variant	.	0.2049	.	288(229:59)	.	.	.	.	.	.	.	.	.	.	.	.	.	Uncertain significance	.	.	.	.	.	.	.	.	.	0.03	DL	0.021
LYC	FC20320023-A3A7AA7XKR1-H001KA39	Mutant	KEAP1	KEAP1:NM_012289.3:exon3	c.643G>C(p.A215P)	chr19:10602935	chr19:10602935	C	G	het	missense_variant	.	0.1544	.	136(115:21)	.	.	.	.	.	.	.	.	.	.	.	.	.	Uncertain significance	.	.	.	.	.	.	.	.	.	0.02	D	0.702
LYC	FC20320023-A3A7AA7XKR1-H001KA39	Mutant	TNFRSF11A	TNFRSF11A:NM_003839.3:exon9	c.1458G>T(p.R486S)	chr18:60036608	chr18:60036608	G	T	het	missense_variant	.	0.1471	.	170(145:25)	.	.	.	.	.	.	.	.	.	.	.	.	.	Uncertain significance	.	.	.	.	.	.	.	.	.	0.75	T	0.05
LYC	FC20320023-A3A7AA7XKR1-H001KA39	Mutant	CCNE1	CCNE1:NM_001238.2:exon5	c.260A>T(p.Y87F)	chr19:30308123	chr19:30308123	A	T	het	missense_variant	.	0.1458	.	240(205:35)	.	.	.	.	.	.	.	.	.	.	.	.	.	Uncertain significance	.	.	.	.	.	.	.	.	.	1	T	0.048
LYC	FC20320023-A3A7AA7XKR1-H001KA39	Mutant	TP53	TP53:NM_000546.5:intron6	c.673-2A>T	chr17:7577610	chr17:7577610	T	A	het	splice_acceptor_variant	.	0.1422	.	225(193:32)	.	.	.	.	.	.	.	.	.	COSM6908|COSM12559|COSM25225|COSM33649|COSM41575|COSM98015|COSM119001|COSM323938|COSM323937|COSM118999|COSM98016|COSM3742466|COSM1649397|COSM119000|COSM323939	2(upper_aerodigestive_tract)|1(oesophagus)|1(breast)|1(lung)|3(ovary)|1(liver)|4(lung)|4(breast)|1(central_nervous_system)|2(haematopoietic_and_lymphoid_tissue)|2(liver)|2(lung)|3(breast)|2(pancreas)|1(upper_aerodigestive_tract)|2(lung)|2(liver)|1(breast)|1(large_intestine)|2(lung)|1(upper_aerodigestive_tract)|1(central_nervous_system)|2(liver)|2(haematopoietic_and_lymphoid_tissue)|2(lung)|3(brea…	.	.	Uncertain significance	.	.	.	.	.	.	.	.	.	.	.	.
LYC	FC20320023-A3A7AA7XKR1-H001KA39	Mutant	PLCB4	PLCB4:NM_000933.3:intron31	c.3213-2A>T	chr20:9449216	chr20:9449216	A	T	het	splice_acceptor_variant	.	0.1391	.	151(130:21)	.	.	.	.	.	.	.	.	.	.	.	.	.	Uncertain significance	.	.	.	.	.	.	.	.	.	.	.	.
LYC	FC20320023-A3A7AA7XKR1-H001KA39	Mutant	PIK3CA	PIK3CA:NM_006218.2:exon11	c.1777A>G(p.I593V)	chr3:178937389	chr3:178937389	A	G	het	missense_variant	rs200694869	0.1182	.	203(179:24)	.	.	.	.	.	.	.	.	.	.	.	.	.	Uncertain significance	.	.	8.829e-06	0	8.189e-06	5.825e-05	.	.	.	0.77	T	0.012
LYC	FC20320023-A3A7AA7XKR1-H001KA39	Mutant	NF1	NF1:NM_001042492.2:exon9	c.1062G>C(p.K354N)	chr17:29527613	chr17:29527613	G	C	het	missense_variant;splice_region_variant	.	0.1168	.	137(121:16)	.	.	.	.	.	.	.	.	.	.	.	DM?	?/.	Uncertain significance	.	.	.	.	.	.	.	.	.	0.03	D	0.942
LYC	FC20320023-A3A7AA7XKR1-H001KA39	Mutant	TERT	TERT:NM_198253.2	c.-124C>T	chr5:1295228	chr5:1295228	G	A	het	upstream_gene_variant	.	0.1042	.	144(129:15)	.	.	.	.	.	.	.	.	.	.	.	.	.	Uncertain significance	.	.	.	.	.	.	9.736e-05	0.0006	.	.	.	.
LYC	FC20320023-A3A7AA7XKR1-H001KA39	Mutant	BARD1	BARD1:NM_000465.2:intron6	c.1569-2A>T	chr2:215617281	chr2:215617281	T	A	het	splice_acceptor_variant	.	0.0972	.	144(130:14)	.	.	.	.	.	.	.	.	.	.	.	.	.	Uncertain significance	.	.	.	.	.	.	.	.	.	.	.	.
LYC	FC20320023-A3A7AA7XKR1-H001KA39	Mutant	IGF1R	IGF1R:NM_000875.3:exon8	c.1699T>A(p.L567I)	chr15:99456382	chr15:99456382	T	A	het	missense_variant	.	0.0914	.	175(159:16)	.	.	.	.	.	.	.	.	.	.	.	.	.	Uncertain significance	.	.	.	.	.	.	.	.	.	0.27	T	0.617
LYC	FC20320023-A3A7AA7XKR1-H001KA39	Mutant	FANCG	FANCG:NM_004629.1:exon4	c.329A>T(p.Q110L)	chr9:35078319	chr9:35078319	T	A	het	missense_variant	.	0.0895	.	324(295:29)	.	.	.	.	.	.	.	.	.	.	.	.	.	Likely benign	.	.	.	.	.	.	.	.	.	0.79	T	0
LYC	FC20320023-A3A7AA7XKR1-H001KA39	Mutant	RET	RET:NM_020975.4:exon10	c.1785G>C(p.E595D)	chr10:43609029	chr10:43609029	G	C	het	missense_variant	.	0.0707	.	184(171:13)	.	.	.	.	.	.	.	.	.	.	.	.	.	Uncertain significance	.	.	.	.	.	.	.	.	.	0.09	T	0.341
LYC	FC20320023-A3A7AA7XKR1-H001KA39	Mutant	GATA1	GATA1:NM_002049.3:exon2	c.68T>A(p.L23Q)	chrX:48649584	chrX:48649584	T	A	het	missense_variant	.	0.0641	.	78(73:5)	.	.	.	.	.	.	.	.	.	.	.	.	.	Uncertain significance	.	.	.	.	.	.	.	.	.	0	DL	0.979
LYC	FC20320023-A3A7AA7XKR1-H001KA39	Mutant	PDE11A	PDE11A:NM_016953.3:exon1	c.457C>T(p.R153*)	chr2:178936708	chr2:178936708	G	A	het	stop_gained	rs762405282	0.0403	.	248(238:10)	.	.	.	.	.	.	.	.	.	COSM208381	1(large_intestine)|1(kidney)	.	.	Uncertain significance	.	.	.	.	8.128e-06	0	.	.	.	.	.	.
LYC	FC20320023-A3A7AA7XKR1-H001KA39	Mutant	KMT2C	KMT2C:NM_170606.2:exon8	c.1167A>T(p.K389N)	chr7:151962140	chr7:151962140	T	A	het	missense_variant	.	0.0291	.	412(400:12)	.	.	.	.	.	.	.	.	.	.	.	.	.	Uncertain significance	.	.	.	.	.	.	.	.	.	.	.	0.999
LYC	FC20320023-A3A7AA7XKR1-H001KA39	Mutant	PKHD1	PKHD1:NM_138694.3:exon55	c.8593A>T(p.K2865*)	chr6:51637549	chr6:51637549	T	A	het	stop_gained	.	0.0244	.	246(240:6)	.	.	.	.	.	.	.	.	.	.	.	.	.	Likely pathogenic	.	.	.	.	.	.	.	.	.	.	.	.
LYC	FC20320023-A3A7AA7XKR1-H001KA39	Mutant	SGK1	SGK1:NM_005627.3:exon5	c.347G>T(p.R116I)	chr6:134494482	chr6:134494482	C	A	het	missense_variant	.	0.0175	.	342(336:6)	.	.	.	.	.	.	.	.	.	.	.	.	.	Uncertain significance	.	.	.	.	.	.	.	.	.	0.03	D	0.716
LYC	FC20320023-A3A7AA7XKR1-H001KA39	CNV	MCL1	.	.	.	.	.	.	.	.	.	.	2.13	.	.	.	.	.	.	.	.	.	.	.	.	.	.	.	.	.	.	.	.	.	.	.	.	.	.	.
NQM	FC20320026-A3A7AA7XKR1-H001KA39	Mutant	NTRK1	NTRK1:NM_002529.3:exon1	c.152C>T(p.T51I)	chr1:156830878	chr1:156830878	C	T	het	missense_variant	rs376870955	0.3045	.	381(265:116)	.	.	.	.	.	.	.	.	.	.	.	.	.	Uncertain significance	.	.	0.0001	0	3.7e-05	0	3.233e-05	0	.	0.38	T	0.011
NQM	FC20320026-A3A7AA7XKR1-H001KA39	Mutant	TEK	TEK:NM_000459.3:exon12	c.1814T>C(p.L605S)	chr9:27197502	chr9:27197502	T	C	het	missense_variant	.	0.2468	.	462(348:114)	.	.	.	.	.	.	.	.	.	.	.	.	.	Uncertain significance	.	.	.	.	.	.	.	.	.	0.02	D	0.984
NQM	FC20320026-A3A7AA7XKR1-H001KA39	Mutant	TP53	TP53:NM_000546.5:exon10	c.1051A>T(p.K351*)	chr17:7573976	chr17:7573976	T	A	het	stop_gained	rs141402957	0.2103	.	680(537:143)	.	.	.	.	.	.	.	.	.	COSM107991|COSM1522202|COSM107992|COSM1522203	1(skin)|1(lung)|1(skin)|1(lung)	.	.	Likely pathogenic	.	.	.	.	.	.	.	.	.	.	.	.
NQM	FC20320026-A3A7AA7XKR1-H001KA39	Mutant	CEBPA	CEBPA:NM_004364.3:exon1	c.680C>T(p.P227L)	chr19:33792641	chr19:33792641	G	A	het	missense_variant	.	0.1342	.	149(129:20)	.	.	.	.	.	.	.	.	.	.	.	.	.	Uncertain significance	.	.	.	.	.	.	.	.	.	0	D	0.995
NQM	FC20320026-A3A7AA7XKR1-H001KA39	Mutant	POLE	POLE:NM_006231.2:exon46	c.6485A>G(p.N2162S)	chr12:133202749	chr12:133202749	T	C	het	missense_variant	.	0.1257	.	740(647:93)	.	.	.	.	.	.	.	.	.	.	.	.	.	Uncertain significance	.	.	.	.	.	.	.	.	.	0.03	D	0.107
NQM	FC20320026-A3A7AA7XKR1-H001KA39	Mutant	MET	MET:NM_000245.2:exon15	c.3169G>A(p.A1057T)	chr7:116415075	chr7:116415075	G	A	het	missense_variant	.	0.1218	.	394(346:48)	.	.	.	.	.	.	.	.	.	.	.	.	.	Uncertain significance	.	.	.	.	.	.	.	.	.	0.88	T	0.975
NQM	FC20320026-A3A7AA7XKR1-H001KA39	Mutant	DPYD	DPYD:NM_000110.3:exon22	c.2834T>C(p.V945A)	chr1:97547959	chr1:97547959	A	G	het	missense_variant	.	0.0809	.	408(375:33)	.	.	.	.	.	.	.	.	.	.	.	.	.	Uncertain significance	.	.	.	.	.	.	.	.	.	0.06	T	0.727
NQM	FC20320026-A3A7AA7XKR1-H001KA39	Mutant	TERT	TERT:NM_198253.2	c.-124C>T	chr5:1295228	chr5:1295228	G	A	het	upstream_gene_variant	.	0.0757	.	317(293:24)	.	.	.	.	.	.	.	.	.	.	.	.	.	Uncertain significance	.	.	.	.	.	.	9.736e-05	0.0006	.	.	.	.
NQM	FC20320026-A3A7AA7XKR1-H001KA39	Mutant	EGFR	EGFR:NM_005228.3:exon17	c.1939G>A(p.A647T)	chr7:55240695	chr7:55240695	G	A	het	missense_variant	rs764359156	0.0562	.	1227(1158:69)	.	.	.	.	.	.	.	.	.	.	.	.	.	Uncertain significance	.	.	8.239e-06	0	4.079e-06	0	.	.	.	0.04	D	0.696
NQM	FC20320026-A3A7AA7XKR1-H001KA39	Mutant	PLCB4	PLCB4:NM_000933.3:exon31	c.3168T>A(p.N1056K)	chr20:9440413	chr20:9440413	T	A	het	missense_variant	.	0.0439	.	638(610:28)	.	.	.	.	.	.	.	.	.	.	.	.	.	Uncertain significance	.	.	.	.	.	.	.	.	.	0.9	T	0.076
NQM	FC20320026-A3A7AA7XKR1-H001KA39	Mutant	BARD1	BARD1:NM_000465.2:exon4	c.523G>T(p.A175S)	chr2:215646075	chr2:215646075	C	A	het	missense_variant	.	0.0379	.	581(559:22)	.	.	.	.	.	.	.	.	.	COSM1245952|COSM1245951	1(oesophagus)|1(oesophagus)	.	.	Likely benign	.	.	.	.	.	.	.	.	.	0.32	T	0.011
RSJ	FC20310081-A3A7AA7XKR1-H001KA39	Mutant	KRAS	KRAS:NM_004985.3:exon2	c.35G>A(p.G12D)	chr12:25398284	chr12:25398284	C	T	het	missense_variant	rs121913529	0.2582	.	306(227:79)	.	.	.	.	HS2	Pathogenic/Likely_pathogenic	criteria_provided;_multiple_submitters;_no_conflicts	.	12582	COSM520|COSM521|COSM522|COSM12657|COSM1140133|COSM1135366|COSM1140134	4125(large_intestine)|1(vulva)|2(pleura)|13(peritoneum)|102(endometrium)|892(lung)|25(skin)|1(autonomic_ganglia)|2(kidney)|14(thyroid)|8(cervix)|6(testis)|1(eye)|1(central_nervous_system)|2(genital_tract)|10(gastrointestinal_tract_(site_indeterminate))|4(oesophagus)|3(upper_aerodigestive_tract)|111(biliary_tract)|33(stomach)|4(soft_tissue)|17(urinary_tract)|10(breast)|39(prostate)|1424(pancreas)|…	R	?/.	Uncertain significance	.	.	1.976e-05	0	4.094e-06	0	.	.	.	0	D	0.202
RSJ	FC20310081-A3A7AA7XKR1-H001KA39	Mutant	TERT	TERT:NM_198253.2	c.-124C>T	chr5:1295228	chr5:1295228	G	A	het	upstream_gene_variant	.	0.1155	.	329(291:38)	.	.	.	.	.	.	.	.	.	.	.	.	.	Uncertain significance	.	.	.	.	.	.	9.736e-05	0.0006	.	.	.	.
RSJ	FC20310081-A3A7AA7XKR1-H001KA39	Mutant	MAP3K4	MAP3K4:NM_005922.2:exon3	c.931G>C(p.V311L)	chr6:161470235	chr6:161470235	G	C	het	missense_variant	.	0.1106	.	235(209:26)	.	.	.	.	.	.	.	.	.	.	.	.	.	Uncertain significance	.	.	.	.	.	.	.	.	.	1	T	0.001
RSJ	FC20310081-A3A7AA7XKR1-H001KA39	CNV	ERBB2	.	.	.	.	.	.	.	.	.	.	2.32	.	.	.	.	.	.	.	.	.	.	.	.	.	.	.	.	.	.	.	.	.	.	.	.	.	.	.
RSJ	FC20310081-A3A7AA7XKR1-H001KA39	CNV	MYC	.	.	.	.	.	.	.	.	.	.	2.25	.	.	.	.	.	.	.	.	.	.	.	.	.	.	.	.	.	.	.	.	.	.	.	.	.	.	.
SBL	FC20320028-A3A7AA7XKR1-H001KA39	Mutant	FGFR4	FGFR4:NM_213647.1:exon10	c.1309C>A(p.R437S)	chr5:176520464	chr5:176520464	C	A	het	missense_variant	rs558220864	0.4066	.	487(289:198)	.	.	.	.	.	.	.	.	.	.	.	.	.	Uncertain significance	.	.	.	.	.	.	.	.	.	0.01	D	0.998
SBL	FC20320028-A3A7AA7XKR1-H001KA39	Mutant	TP53	TP53:NM_000546.5:intron7	c.782+1G>T	chr17:7577498	chr17:7577498	C	A	het	splice_donor_variant	.	0.4019	.	515(308:207)	.	.	.	.	.	.	.	.	.	COSM44640|COSM43571|COSM98254|COSM329756|COSM395657|COSM473430|COSM3937599|COSM395658|COSM3937602|COSM473431|COSM98255|COSM3717631|COSM3958806|COSM3937601|COSM2744561|COSM3717630|COSM3937600	1(salivary_gland)|1(haematopoietic_and_lymphoid_tissue)|1(thymus)|2(lung)|2(breast)|4(ovary)|1(kidney)|1(biliary_tract)|1(stomach)|2(large_intestine)|1(urinary_tract)|1(lung)|3(breast)|1(oesophagus)|2(ovary)|3(liver)|1(upper_aerodigestive_tract)|1(pancreas)|1(oesophagus)|1(skin)|1(lung)|1(breast)|2(liver)|1(lung)|1(kidney)|1(oesophagus)|1(lung)|1(breast)|2(liver)|1(oesophagus)|1(lung)|1(kidney)|1…	.	.	Uncertain significance	.	.	.	.	.	.	.	.	.	.	.	.
SBL	FC20320028-A3A7AA7XKR1-H001KA39	Mutant	TERT	TERT:NM_198253.2	c.-124C>T	chr5:1295228	chr5:1295228	G	A	het	upstream_gene_variant	.	0.2899	.	238(169:69)	.	.	.	.	.	.	.	.	.	.	.	.	.	Uncertain significance	.	.	.	.	.	.	9.736e-05	0.0006	.	.	.	.
SBL	FC20320028-A3A7AA7XKR1-H001KA39	CNV	FGF19	.	.	.	.	.	.	.	.	.	.	3.19	.	.	.	.	.	.	.	.	.	.	.	.	.	.	.	.	.	.	.	.	.	.	.	.	.	.	.
SBL	FC20320028-A3A7AA7XKR1-H001KA39	CNV	CCND1	.	.	.	.	.	.	.	.	.	.	3.09	.	.	.	.	.	.	.	.	.	.	.	.	.	.	.	.	.	.	.	.	.	.	.	.	.	.	.
SBL	FC20320028-A3A7AA7XKR1-H001KA39	CNV	CDK6	.	.	.	.	.	.	.	.	.	.	2.48	.	.	.	.	.	.	.	.	.	.	.	.	.	.	.	.	.	.	.	.	.	.	.	.	.	.	.
SJX	FC20320038-A3A7AA7XKR1-H001KA39	Mutant	TP53	TP53:NM_000546.5:exon8	c.859G>T(p.E287*)	chr17:7577079	chr17:7577079	C	A	het	stop_gained	rs587782006	0.14	.	743(639:104)	.	.	.	.	.	.	.	.	.	COSM44225|COSM44133|COSM214243|COSM1646819	1(urinary_tract)|1(stomach)|1(breast)|1(liver)|2(skin)|2(large_intestine)|1(urinary_tract)|2(oesophagus)|1(breast)|5(lung)|1(pancreas)|1(large_intestine)|1(lung)|1(breast)|1(lung)	DM	.	Likely pathogenic	.	.	.	.	.	.	.	.	.	.	.	.
SJX	FC20320038-A3A7AA7XKR1-H001KA39	Mutant	CSF1R	CSF1R:NM_005211.3:exon7	c.950A>C(p.E317A)	chr5:149452996	chr5:149452996	T	G	het	missense_variant	.	0.0858	.	466(426:40)	.	.	.	.	.	.	.	.	.	.	.	.	.	Uncertain significance	.	.	.	.	.	.	.	.	.	0.01	D	0.211
SJX	FC20320038-A3A7AA7XKR1-H001KA39	Mutant	TERT	TERT:NM_198253.2	c.-124C>T	chr5:1295228	chr5:1295228	G	A	het	upstream_gene_variant	.	0.0774	.	155(143:12)	.	.	.	.	.	.	.	.	.	.	.	.	.	Uncertain significance	.	.	.	.	.	.	9.736e-05	0.0006	.	.	.	.
SJX	FC20320038-A3A7AA7XKR1-H001KA39	Mutant	KMT2A	KMT2A:NM_005933.3:exon13	c.4661C>A(p.S1554*)	chr11:118360929	chr11:118360929	C	A	het	stop_gained	.	0.0752	.	585(541:44)	.	.	.	.	.	.	.	.	.	.	.	.	.	Likely pathogenic	.	.	.	.	.	.	.	.	.	.	.	.
SJX	FC20320038-A3A7AA7XKR1-H001KA39	Mutant	FLT3	FLT3:NM_004119.2:exon17	c.2134A>T(p.R712W)	chr13:28601298	chr13:28601298	T	A	het	missense_variant	.	0.0602	.	349(328:21)	.	.	.	.	.	.	.	.	.	.	.	.	.	Uncertain significance	.	.	.	.	.	.	.	.	.	0.27	T	0.12
SJX	FC20320038-A3A7AA7XKR1-H001KA39	Mutant	PREX2	PREX2:NM_025170.4:exon18	c.1960T>G(p.C654G)	chr8:68995556	chr8:68995556	T	G	het	missense_variant	.	0.0433	.	439(420:19)	.	.	.	.	.	.	.	.	.	.	.	.	.	Uncertain significance	.	.	.	.	.	.	.	.	.	.	.	.
SJX	FC20320038-A3A7AA7XKR1-H001KA39	Mutant	NTRK2	NTRK2:NM_006180.3:exon8	c.504T>A(p.S168R)	chr9:87325627	chr9:87325627	T	A	het	missense_variant	.	0.0279	.	502(488:14)	.	.	.	.	.	.	.	.	.	.	.	.	.	Uncertain significance	.	.	.	.	.	.	.	.	.	0.51	T	0.02
SJX	FC20320038-A3A7AA7XKR1-H001KA39	Mutant	SDHA	SDHA:NM_004168.2:intron10	c.1432+3_1432+6delAAGT	chr5:236715	chr5:236718	GTAA	-	het	splice_donor_variant;intron_variant	.	0.0248	.	483(471:12)	.	.	.	.	.	.	.	.	.	.	.	.	.	Likely pathogenic	.	.	.	.	.	.	.	.	.	.	.	.
SJX	FC20320038-A3A7AA7XKR1-H001KA39	Mutant	PREX2	PREX2:NM_024870.2:exon39	c.4763A>T(p.Q1588L)	chr8:69136849	chr8:69136849	A	T	het	missense_variant	.	0.0214	.	746(730:16)	.	.	.	.	.	.	.	.	.	.	.	.	.	Uncertain significance	.	.	.	.	.	.	.	.	.	0.02	D	0.01
SJX	FC20320038-A3A7AA7XKR1-H001KA39	CNV	PDGFRA	.	.	.	.	.	.	.	.	.	.	2.78	.	.	.	.	.	.	.	.	.	.	.	.	.	.	.	.	.	.	.	.	.	.	.	.	.	.	.
SJX	FC20320038-A3A7AA7XKR1-H001KA39	CNV	KIT	.	.	.	.	.	.	.	.	.	.	3.24	.	.	.	.	.	.	.	.	.	.	.	.	.	.	.	.	.	.	.	.	.	.	.	.	.	.	.
SJX	FC20320038-A3A7AA7XKR1-H001KA39	CNV	CRKL	.	.	.	.	.	.	.	.	.	.	2.15	.	.	.	.	.	.	.	.	.	.	.	.	.	.	.	.	.	.	.	.	.	.	.	.	.	.	.
WSL	FC203E0142-A3A7AA7XKR1-H001KA39	Mutant	SMAD2	SMAD2:NM_001003652.3:exon8	c.962G>A(p.R321Q)	chr18:45374881	chr18:45374881	C	T	het	missense_variant	.	0.727	.	282(77:205)	.	.	.	.	.	.	.	.	.	COSM188749|COSM4072370	3(large_intestine)|1(stomach)|1(stomach)	.	.	Uncertain significance	.	.	.	.	.	.	.	.	.	0.03	D	0.726
WSL	FC203E0142-A3A7AA7XKR1-H001KA39	Mutant	NF2	NF2:NM_000268.3:exon2	c.169C>T(p.R57*)	chr22:30032794	chr22:30032794	C	T	het	stop_gained	rs121434259	0.6992	.	472(142:330)	.	.	.	.	.	Pathogenic	criteria_provided;_single_submitter	.	3285	COSM21991|COSM1415545	1(large_intestine)|15(meninges)|11(soft_tissue)|1(kidney)|1(pleura)|1(large_intestine)|1(kidney)	DM	+/.	Pathogenic	.	.	.	.	.	.	.	.	.	.	.	.
WSL	FC203E0142-A3A7AA7XKR1-H001KA39	Mutant	TP53	TP53:NM_000546.5:exon5	c.524G>A(p.R175H)	chr17:7578406	chr17:7578406	C	T	het	missense_variant	rs28934578	0.6753	.	813(264:549)	.	.	.	.	HS1	Pathogenic/Likely_pathogenic	criteria_provided;_multiple_submitters;_no_conflicts	.	12374	COSM10718|COSM10648|COSM45416|COSM99914|COSM1679508|COSM99022|COSM1679510|COSM99023|COSM1679512|COSM3355994|COSM1640851|COSM1679509|COSM99024|COSM1679511	3(upper_aerodigestive_tract)|5(large_intestine)|1(central_nervous_system)|1(biliary_tract)|1(oesophagus)|3(liver)|6(lung)|321(large_intestine)|5(vulva)|9(endometrium)|18(lung)|5(skin)|4(kidney)|2(thyroid)|4(cervix)|75(central_nervous_system)|83(oesophagus)|53(upper_aerodigestive_tract)|10(biliary_tract)|68(stomach)|1(soft_tissue)|28(urinary_tract)|9(liver)|1(penis)|4(prostate)|21(pancreas)|1(adre…	DM	+/.	Uncertain significance	.	.	8.243e-06	0	4.064e-06	0	.	.	.	0.11	T	0.308
WSL	FC203E0142-A3A7AA7XKR1-H001KA39	Mutant	SMARCA4	SMARCA4:NM_003072.3:exon26	c.3574C>T(p.R1192C)	chr19:11143993	chr19:11143993	C	T	het	missense_variant	.	0.5336	.	283(132:151)	.	.	.	.	.	.	.	.	.	COSM1611528|COSM303247|COSM2813735|COSM1611527	2(liver)|1(stomach)|2(central_nervous_system)|1(stomach)|1(central_nervous_system)|2(liver)	.	.	Uncertain significance	.	.	.	.	.	.	.	.	.	.	.	1
WSL	FC203E0142-A3A7AA7XKR1-H001KA39	Mutant	STAG2	STAG2:NM_006603.4:exon19	c.1919G>A(p.C640Y)	chrX:123197795	chrX:123197795	G	A	het	missense_variant	rs774872309	0.3778	.	315(196:119)	.	.	.	.	.	.	.	.	.	.	.	.	.	Uncertain significance	.	.	.	.	.	.	.	.	.	0	D	0.724
WSL	FC203E0142-A3A7AA7XKR1-H001KA39	Mutant	FLT4	FLT4:NM_002020.4:exon21	c.2987C>T(p.S996F)	chr5:180045784	chr5:180045784	G	A	het	missense_variant	rs554781292	0.2381	.	357(272:85)	.	.	.	.	.	.	.	.	.	.	.	.	.	Likely benign	0.000199681	.	2.958e-05	0	4.948e-06	0	.	.	.	0.04	D	0.148
WSL	FC203E0142-A3A7AA7XKR1-H001KA39	Mutant	STAG2	STAG2:NM_006603.4:exon30	c.3398G>A(p.R1133Q)	chrX:123224545	chrX:123224545	G	A	het	missense_variant	.	0.2202	.	336(262:74)	.	.	.	.	.	.	.	.	.	.	.	.	.	Uncertain significance	.	.	.	.	.	.	.	.	.	0.16	T	0.406
WSL	FC203E0142-A3A7AA7XKR1-H001KA39	Mutant	EGFR	EGFR:NM_005228.3:exon15	c.1787C>T(p.P596L)	chr7:55233037	chr7:55233037	C	T	het	missense_variant	.	0.1994	.	647(518:129)	.	.	.	.	.	.	.	.	.	COSM21689|COSM2151966|COSM2151967|COSM191988	1(large_intestine)|3(central_nervous_system)|2(central_nervous_system)|2(central_nervous_system)|1(large_intestine)|2(central_nervous_system)	.	.	Uncertain significance	.	.	.	.	4.061e-06	0	.	.	.	0	D	0.367
WSL	FC203E0142-A3A7AA7XKR1-H001KA39	Mutant	ROS1	ROS1:NM_002944.2:exon29	c.4813G>C(p.E1605Q)	chr6:117662652	chr6:117662652	C	G	het	missense_variant	rs547983474	0.1731	.	208(172:36)	.	.	.	.	.	.	.	.	.	COSM1697826	1(skin)	.	.	Uncertain significance	0.000199681	0.001	0.0002	0.0024	0.0002	0.0021	9.698e-05	0.0019	.	0.27	T	0.342
WSL	FC203E0142-A3A7AA7XKR1-H001KA39	Mutant	PARP2	PARP2:NM_005484.3:exon9	c.853A>G(p.I285V)	chr14:20823018	chr14:20823018	A	G	het	missense_variant	rs3093925	0.1635	.	477(399:78)	.	.	.	.	.	.	.	.	.	.	.	.	.	Uncertain significance	0.000399361	0.002	4.975e-05	0.0007	2.437e-05	0.0003	.	.	.	0.15	T	0.03
WSL	FC203E0142-A3A7AA7XKR1-H001KA39	Mutant	EP300	EP300:NM_001429.3:exon14	c.2405C>T(p.P802L)	chr22:41545790	chr22:41545790	C	T	het	missense_variant	rs749702423	0.159	.	566(476:90)	.	.	.	.	.	.	.	.	.	COSM1682286	1(kidney)	.	.	Uncertain significance	.	.	5.777e-05	0.0001	6.498e-05	0.0001	6.474e-05	0	.	.	.	0
WSL	FC203E0142-A3A7AA7XKR1-H001KA39	Mutant	MLH3	MLH3:NM_014381.2:exon2	c.2837C>T(p.S946F)	chr14:75513522	chr14:75513522	G	A	het	missense_variant	rs201441389	0.145	.	469(401:68)	.	.	.	.	.	.	.	.	.	.	.	.	.	Uncertain significance	0.000199681	0.001	.	.	.	.	.	.	.	0.02	D	0.514
WSL	FC203E0142-A3A7AA7XKR1-H001KA39	Mutant	ATR	ATR:NM_001184.3:exon10	c.2103C>A(p.D701E)	chr3:142274957	chr3:142274957	G	T	het	missense_variant	rs772310828	0.1027	.	224(201:23)	.	.	.	.	.	.	.	.	.	.	.	.	.	Uncertain significance	.	.	8.258e-06	0.0001	1.633e-05	0.0002	3.234e-05	0.0006	.	1	T	0.001
WSG	FC20320027-A3A7AA7XKR1-H001KA39	Mutant	KMT2B	KMT2B:NM_014727.1:exon3	c.542G>T(p.R181L)	chr19:36210791	chr19:36210791	G	T	het	missense_variant	rs368286257	0.3278	.	1147(771:376)	.	.	.	.	.	.	.	.	.	.	.	.	.	Uncertain significance	.	.	.	.	.	.	.	.	.	.	.	0
WSG	FC20320027-A3A7AA7XKR1-H001KA39	Mutant	TP53	TP53:NM_000546.5:exon8	c.880delG(p.E294Sfs*51)	chr17:7577058	chr17:7577058	C	-	het	frameshift_variant	.	0.3045	.	1882(1309:573)	.	.	.	.	.	.	.	.	.	COSM10856|COSM44127|COSM6621|COSM45824|COSM126981|COSM318363|COSM3388169|COSM2744501	6(upper_aerodigestive_tract)|6(large_intestine)|3(vulva)|1(soft_tissue)|2(liver)|1(haematopoietic_and_lymphoid_tissue)|3(urinary_tract)|4(oesophagus)|5(breast)|2(skin)|8(lung)|5(ovary)|4(pancreas)|2(urinary_tract)|1(stomach)|3(large_intestine)|6(lung)|2(liver)|1(lung)|1(stomach)|1(upper_aerodigestive_tract)|3(lung)|2(breast)|1(ovary)|4(pancreas)|1(liver)|1(lung)|1(ovary)|1(breast)|3(pancreas)|1(o…	.	.	Likely pathogenic	.	.	.	.	.	.	.	.	.	.	.	.
WSG	FC20320027-A3A7AA7XKR1-H001KA39	Mutant	TP53	TP53:NM_000546.5:exon5	c.538G>T(p.E180*)	chr17:7578392	chr17:7578392	C	A	het	stop_gained	.	0.2497	.	1654(1241:413)	.	.	.	.	.	.	.	.	.	COSM43597|COSM43772|COSM45705|COSM1522501|COSM1522502|COSM1522504|COSM1522503	1(upper_aerodigestive_tract)|2(large_intestine)|1(stomach)|2(urinary_tract)|3(lung)|1(liver)|2(oesophagus)|1(prostate)|1(breast)|3(urinary_tract)|1(upper_aerodigestive_tract)|1(large_intestine)|1(lung)|1(breast)|1(lung)|1(lung)|1(lung)|1(lung)	.	.	Likely pathogenic	.	.	.	.	.	.	.	.	.	.	.	.
WSG	FC20320027-A3A7AA7XKR1-H001KA39	Mutant	TEK	TEK:NM_000459.3:exon8	c.1044G>A(p.M348I)	chr9:27183470	chr9:27183470	G	A	het	missense_variant	rs781173340	0.2319	.	332(255:77)	.	.	.	.	.	.	.	.	.	.	.	.	.	Uncertain significance	.	.	.	.	.	.	.	.	.	0.41	T	0
WSG	FC20320027-A3A7AA7XKR1-H001KA39	Mutant	MTOR	MTOR:NM_004958.3:exon49	c.6897_6898delGGinsTT(p.A2300S)	chr1:11181338	chr1:11181339	CC	AA	het	missense_variant	.	0.2039	.	1226(976:250)	.	.	.	.	.	.	.	.	.	.	.	.	.	Uncertain significance	.	.	.	.	.	.	.	.	.	.	.	.
WSG	FC20320027-A3A7AA7XKR1-H001KA39	Mutant	LRP1B	LRP1B:NM_018557.2:exon14	c.2300T>C(p.I767T)	chr2:141771205	chr2:141771205	A	G	het	missense_variant	.	0.1872	.	577(469:108)	.	.	.	.	.	.	.	.	.	.	.	.	.	Uncertain significance	.	.	.	.	.	.	.	.	.	.	.	0.007
WSG	FC20320027-A3A7AA7XKR1-H001KA39	CNV	FGFR1	.	.	.	.	.	.	.	.	.	.	2.33	.	.	.	.	.	.	.	.	.	.	.	.	.	.	.	.	.	.	.	.	.	.	.	.	.	.	.
WSG	FC20320027-A3A7AA7XKR1-H001KA39	CNV	ZNF703	.	.	.	.	.	.	.	.	.	.	2.72	.	.	.	.	.	.	.	.	.	.	.	.	.	.	.	.	.	.	.	.	.	.	.	.	.	.	.
WSG	FC20320027-A3A7AA7XKR1-H001KA39	CNV	MYC	.	.	.	.	.	.	.	.	.	.	2.04	.	.	.	.	.	.	.	.	.	.	.	.	.	.	.	.	.	.	.	.	.	.	.	.	.	.	.
WSG	FC20320027-A3A7AA7XKR1-H001KA39	CNV	FGF19	.	.	.	.	.	.	.	.	.	.	3.82	.	.	.	.	.	.	.	.	.	.	.	.	.	.	.	.	.	.	.	.	.	.	.	.	.	.	.
WSG	FC20320027-A3A7AA7XKR1-H001KA39	CNV	CCND1	.	.	.	.	.	.	.	.	.	.	5.2	.	.	.	.	.	.	.	.	.	.	.	.	.	.	.	.	.	.	.	.	.	.	.	.	.	.	.
YXW	FC20320033-A3A7AA7XKR1-H001KA39	Mutant	RICTOR	RICTOR:NM_152756.3:exon31	c.3881A>G(p.H1294R)	chr5:38950069	chr5:38950069	T	C	het	missense_variant	rs761992435	0.0774	.	465(429:36)	.	.	.	.	.	.	.	.	.	.	.	.	.	Uncertain significance	.	.	8.252e-06	0	4.074e-06	0	.	.	.	0.49	T	0.945
YXW	FC20320033-A3A7AA7XKR1-H001KA39	Mutant	TERT	TERT:NM_198253.2	c.-124C>T	chr5:1295228	chr5:1295228	G	A	het	upstream_gene_variant	.	0.0318	.	566(548:18)	.	.	.	.	.	.	.	.	.	.	.	.	.	Uncertain significance	.	.	.	.	.	.	9.736e-05	0.0006	.	.	.	.
YXW	FC20320033-A3A7AA7XKR1-H001KA39	Mutant	ROS1	ROS1:NM_002944.2:exon6	c.482T>A(p.F161Y)	chr6:117724397	chr6:117724397	A	T	het	missense_variant	.	0.0227	.	528(516:12)	.	.	.	.	.	.	.	.	.	.	.	.	.	Uncertain significance	.	.	.	.	.	.	.	.	.	0.56	T	0.999
YXW	FC20320033-A3A7AA7XKR1-H001KA39	Mutant	CBLB	CBLB:NM_170662.3:exon17	c.2491A>C(p.S831R)	chr3:105397353	chr3:105397353	T	G	het	missense_variant	.	0.0296	.	744(722:22)	.	.	.	.	.	.	.	.	.	.	.	.	.	Uncertain significance	.	.	.	.	.	.	.	.	.	0	DL	0.188
HJL	FC20320036-A3A7AA7XKR1-H001KA39	Mutant	LZTR1	LZTR1:NM_006767.3:exon14	c.1502C>T(p.A501V)	chr22:21348445	chr22:21348445	C	T	het	missense_variant	.	0.1699	.	559(464:95)	.	.	.	.	.	.	.	.	.	.	.	.	.	Uncertain significance	.	.	.	.	.	.	.	.	.	0.39	T	0.003
HJL	FC20320036-A3A7AA7XKR1-H001KA39	Mutant	TP53	TP53:NM_000546.5:intron8	c.920-2A>T	chr17:7576928	chr17:7576928	T	A	het	splice_acceptor_variant	rs397516439	0.2007	.	568(454:114)	.	.	.	.	.	.	.	.	.	COSM45771|COSM33650|COSM131541|COSM131542|COSM121092|COSM3388167|COSM3717624|COSM1649347|COSM1646822	1(breast)|5(upper_aerodigestive_tract)|2(large_intestine)|7(lung)|2(breast)|4(ovary)|1(pancreas)|3(urinary_tract)|2(oesophagus)|1(lung)|3(liver)|3(urinary_tract)|2(oesophagus)|1(lung)|3(liver)|2(upper_aerodigestive_tract)|1(large_intestine)|3(lung)|1(breast)|3(ovary)|1(pancreas)|1(upper_aerodigestive_tract)|2(ovary)|1(lung)|1(pancreas)|1(urinary_tract)|1(liver)|1(upper_aerodigestive_tract)|2(ovar…	.	.	Uncertain significance	.	.	.	.	.	.	.	.	.	.	.	.
HJL	FC20320036-A3A7AA7XKR1-H001KA39	Mutant	TSHR	TSHR:NM_000369.2:exon9	c.746T>A(p.L249Q)	chr14:81606076	chr14:81606076	T	A	het	missense_variant	.	0.1684	.	493(410:83)	.	.	.	.	.	.	.	.	.	.	.	.	.	Uncertain significance	.	.	.	.	.	.	.	.	.	0	D	0.916
HJL	FC20320036-A3A7AA7XKR1-H001KA39	Mutant	CREBBP	CREBBP:NM_004380.2:exon29	c.4804C>T(p.R1602C)	chr16:3781863	chr16:3781863	G	A	het	missense_variant	.	0.0571	.	736(694:42)	.	.	.	.	.	.	.	.	.	COSM4060704	1(stomach)	DM	.	Uncertain significance	.	.	.	.	.	.	.	.	.	.	.	0
HJL	FC20320036-A3A7AA7XKR1-H001KA39	Mutant	ARID1B	ARID1B:NM_020732.3:exon15	c.3860A>T(p.K1287I)	chr6:157511342	chr6:157511342	A	T	het	missense_variant;splice_region_variant	.	0.1296	.	710(618:92)	.	.	.	.	.	.	.	.	.	.	.	.	.	Uncertain significance	.	.	.	.	.	.	.	.	.	.	.	0.999
HJL	FC20320036-A3A7AA7XKR1-H001KA39	Mutant	FANCI	FANCI:NM_018193.2:exon11	c.925A>T(p.S309C)	chr15:89816650	chr15:89816650	A	T	het	missense_variant	.	0.1285	.	615(536:79)	.	.	.	.	.	.	.	.	.	.	.	.	.	Uncertain significance	.	.	.	.	.	.	.	.	.	0	D	0.173
HJL	FC20320036-A3A7AA7XKR1-H001KA39	CNV	CCND1	.	.	.	.	.	.	.	.	.	.	5	.	.	.	.	.	.	.	.	.	.	.	.	.	.	.	.	.	.	.	.	.	.	.	.	.	.	.
HJL	FC20320036-A3A7AA7XKR1-H001KA39	CNV	FGF19	.	.	.	.	.	.	.	.	.	.	4.84	.	.	.	.	.	.	.	.	.	.	.	.	.	.	.	.	.	.	.	.	.	.	.	.	.	.	.
HJL	FC20320036-A3A7AA7XKR1-H001KA39	CNV	MYC	.	.	.	.	.	.	.	.	.	.	2.7	.	.	.	.	.	.	.	.	.	.	.	.	.	.	.	.	.	.	.	.	.	.	.	.	.	.	.
HJL	FC20320036-A3A7AA7XKR1-H001KA39	CNV	CD274	.	.	.	.	.	.	.	.	.	.	2.6	.	.	.	.	.	.	.	.	.	.	.	.	.	.	.	.	.	.	.	.	.	.	.	.	.	.	.
HJL	FC20320036-A3A7AA7XKR1-H001KA39	CNV	MCL1	.	.	.	.	.	.	.	.	.	.	2.15	.	.	.	.	.	.	.	.	.	.	.	.	.	.	.	.	.	.	.	.	.	.	.	.	.	.	.
HJL	FC20320036-A3A7AA7XKR1-H001KA39	CNV	PDCD1LG2	.	.	.	.	.	.	.	.	.	.	2.41	.	.	.	.	.	.	.	.	.	.	.	.	.	.	.	.	.	.	.	.	.	.	.	.	.	.	.
TSQ	FC20320040-A3A7AA7XKR1-H001KA39	Mutant	MGMT	MGMT:NM_002412.3:intron4	c.507+1G>A	chr10:131557606	chr10:131557606	G	A	het	splice_donor_variant	rs768103032	0.0267	.	1087(1058:29)	.	.	.	.	.	.	.	.	.	.	.	.	.	Uncertain significance	.	.	8.244e-06	0	4.063e-06	0	.	.	.	.	.	.
TSQ	FC20320040-A3A7AA7XKR1-H001KA39	Mutant	FGFR1	FGFR1:NM_023110.2:exon16	c.2107G>A(p.G703S)	chr8:38271749	chr8:38271749	C	T	het	missense_variant	rs768957161	0.0501	.	1098(1043:55)	.	.	.	.	.	.	.	.	.	COSM1623992|COSM1623991|COSM3663753|COSM1623993|COSM1623990	2(liver)|2(liver)|1(liver)|2(liver)|2(liver)	DM	-?/.	Uncertain significance	.	.	4.971e-05	0	2.437e-05	0	.	.	.	0.19	T	0.736
TSQ	FC20320040-A3A7AA7XKR1-H001KA39	Mutant	NF1	NF1:NM_001042492.2:exon20	c.2407C>T(p.Q803*)	chr17:29554622	chr17:29554622	C	T	het	stop_gained;splice_region_variant	.	0.2013	.	313(250:63)	.	.	.	.	.	.	.	.	.	.	.	DM	+/+	Uncertain significance	.	.	.	.	.	.	.	.	.	.	.	.
TSQ	FC20320040-A3A7AA7XKR1-H001KA39	Mutant	TP53	TP53:NM_000546.5:exon7	c.747G>T(p.R249S)	chr17:7577534	chr17:7577534	C	A	het	missense_variant	rs28934571	0.1457	.	1016(868:148)	.	.	.	.	HS1	Conflicting_interpretations_of_pathogenicity	criteria_provided;_conflicting_interpretations	.	12352	COSM44625|COSM10785|COSM10817|COSM131478|COSM1386614|COSM255318|COSM255317|COSM131479|COSM1386615|COSM3717634|COSM3773302|COSM1679495|COSM1646861	1(upper_aerodigestive_tract)|2(large_intestine)|2(stomach)|1(breast)|1(cervix)|1(large_intestine)|1(stomach)|1(central_nervous_system)|1(haematopoietic_and_lymphoid_tissue)|2(urinary_tract)|9(lung)|2(liver)|1(skin)|1(pancreas)|2(breast)|10(upper_aerodigestive_tract)|4(cervix)|2(large_intestine)|1(vulva)|4(stomach)|3(central_nervous_system)|1(pleura)|3(haematopoietic_and_lymphoid_tissue)|1(salivar…	.	.	Uncertain significance	.	.	.	.	.	.	.	.	.	0	D	0.994
TSQ	FC20320040-A3A7AA7XKR1-H001KA39	Mutant	CBLB	CBLB:NM_170662.3:exon10	c.1232G>T(p.C411F)	chr3:105439066	chr3:105439066	C	A	het	missense_variant	.	0.1727	.	1048(867:181)	.	.	.	.	.	.	.	.	.	.	.	.	.	Uncertain significance	.	.	.	.	.	.	.	.	.	0	D	0.985
TSQ	FC20320040-A3A7AA7XKR1-H001KA39	Mutant	TERT	TERT:NM_198253.2	c.-124C>T	chr5:1295228	chr5:1295228	G	A	het	upstream_gene_variant	.	0.1194	.	787(693:94)	.	.	.	.	.	.	.	.	.	.	.	.	.	Uncertain significance	.	.	.	.	.	.	9.736e-05	0.0006	.	.	.	.
TSQ	FC20320040-A3A7AA7XKR1-H001KA39	Mutant	PBRM1	PBRM1:NM_018313.4:exon18	c.2761C>T(p.R921*)	chr3:52637555	chr3:52637555	G	A	het	stop_gained	.	0.1949	.	272(219:53)	.	.	.	.	.	.	.	.	.	COSM422793|COSM422794|COSM422792	2(kidney)|1(endometrium)|2(kidney)|1(endometrium)|2(kidney)|1(endometrium)	.	.	Likely pathogenic	.	.	.	.	.	.	.	.	.	.	.	.
TSQ	FC20320040-A3A7AA7XKR1-H001KA39	Mutant	TSC2	TSC2:NM_000548.3:exon31	c.3791C>T(p.P1264L)	chr16:2131776	chr16:2131776	C	T	het	missense_variant	rs762822990|rs137854001	0.1184	.	912(804:108)	.	.	.	.	.	.	.	.	.	.	.	.	.	Uncertain significance	.	.	1.676e-05	0	8.15e-06	0	3.232e-05	0	.	0.31	TL	0.017
TSQ	FC20320040-A3A7AA7XKR1-H001KA39	Mutant	PDCD1LG2	PDCD1LG2:NM_025239.3:exon3	c.286G>A(p.D96N)	chr9:5534975	chr9:5534975	G	A	het	missense_variant	rs555549184	0.127	.	3480(3038:442)	.	.	.	.	.	.	.	.	.	.	.	.	.	Uncertain significance	0.000199681	0.001	2.477e-05	0.0003	1.628e-05	0.0002	3.23e-05	0.0006	.	0	D	1
TSQ	FC20320040-A3A7AA7XKR1-H001KA39	CNV	CD274	.	.	.	.	.	.	.	.	.	.	3.99	.	.	.	.	.	.	.	.	.	.	.	.	.	.	.	.	.	.	.	.	.	.	.	.	.	.	.
TSQ	FC20320040-A3A7AA7XKR1-H001KA39	CNV	PDCD1LG2	.	.	.	.	.	.	.	.	.	.	3.57	.	.	.	.	.	.	.	.	.	.	.	.	.	.	.	.	.	.	.	.	.	.	.	.	.	.	.
TSQ	FC20320040-A3A7AA7XKR1-H001KA39	SV	NTRK1	CRABP2:NM_001878|NTRK1:NM_002529	IGR (downstream CRABP2)~NTRK1:exon9	1:156668061	1:156843765	.	.	.	.	.	0.0137378	.	.	.	.	.	.	.	.	.	.	.	.	.	.	.	.	.	.	.	.	.	.	.	.	.	.	.	.
TSQ	FC20320040-A3A7AA7XKR1-H001KA39	SV	PBRM1	NEK4:NM_003157|PBRM1:NM_018313	NEK4:exon8~PBRM1:exon17	3:52783432	3:52644145	.	.	.	.	.	0.0761905	.	.	.	.	.	.	.	.	.	.	.	.	.	.	.	.	.	.	.	.	.	.	.	.	.	.	.	.
ZWG	FC20320042-A3A7AA7XKR1-H001KA39	Mutant	PRKCI	PRKCI:NM_002740.5:exon7	c.631G>T(p.D211Y)	chr3:169991113	chr3:169991113	G	T	het	missense_variant	.	0.1833	.	251(205:46)	.	.	.	.	.	.	.	.	.	.	.	.	.	Uncertain significance	.	.	.	.	.	.	.	.	.	0	D	0.133
ZWG	FC20320042-A3A7AA7XKR1-H001KA39	CNV	TP53	.	.	.	.	.	.	.	.	.	.	0.52	.	.	.	.	.	.	.	.	.	.	.	.	.	.	.	.	.	.	.	.	.	.	.	.	.	.	.
ZWG	FC20320042-A3A7AA7XKR1-H001KA39	CNV	KRAS	.	.	.	.	.	.	.	.	.	.	27.66	.	.	.	.	.	.	.	.	.	.	.	.	.	.	.	.	.	.	.	.	.	.	.	.	.	.	.
CZL	FC20320024-A3A7AA7XKR1-H001KA39	Mutant	SPRED1	SPRED1:NM_152594.2:exon3	c.232A>G(p.K78E)	chr15:38614466	chr15:38614466	A	G	het	missense_variant	.	0.0639	.	266(249:17)	.	.	.	.	.	.	.	.	.	.	.	.	.	Uncertain significance	.	.	.	.	.	.	.	.	.	0	D	0.84
CZL	FC20320024-A3A7AA7XKR1-H001KA39	Mutant	PTPN13	PTPN13:NM_080685.2:exon17	c.2612T>A(p.M871K)	chr4:87666243	chr4:87666243	T	A	het	missense_variant	rs757714961	0.0638	.	188(176:12)	.	.	.	.	.	.	.	.	.	.	.	.	.	Uncertain significance	.	.	.	.	4.083e-06	0	.	.	.	0	D	0.857
CZL	FC20320024-A3A7AA7XKR1-H001KA39	Mutant	NAT1	NAT1:NM_001160179.1:exon5	c.201G>C(p.W67C)	chr8:18079757	chr8:18079757	G	C	het	missense_variant	rs200617057	0.0627	.	287(269:18)	.	.	.	.	.	.	.	.	.	.	.	.	.	Uncertain significance	0.000399361	0.002	2.472e-05	0.0003	1.219e-05	0.0002	3.23e-05	0.0006	.	0.01	D	0.999
CZL	FC20320024-A3A7AA7XKR1-H001KA39	Mutant	TSC1	TSC1:NM_000368.4:exon4	c.197A>T(p.E66V)	chr9:135802601	chr9:135802601	T	A	het	missense_variant	.	0.0558	.	197(186:11)	.	.	.	.	.	.	.	.	.	.	.	.	.	Uncertain significance	.	.	.	.	.	.	.	.	.	0.03	D	0.678
CZL	FC20320024-A3A7AA7XKR1-H001KA39	Mutant	SETD2	SETD2:NM_014159.6:exon3	c.1334G>A(p.R445H)	chr3:47164792	chr3:47164792	C	T	het	missense_variant	.	0.0513	.	273(259:14)	.	.	.	.	.	.	.	.	.	.	.	.	.	Uncertain significance	.	.	.	.	6.569e-06	0	.	.	.	0	DL	0.997
CZL	FC20320024-A3A7AA7XKR1-H001KA39	Mutant	PLAG1	PLAG1:NM_002655.2:exon4	c.111A>T(p.Q37H)	chr8:57080718	chr8:57080718	T	A	het	missense_variant	.	0.0485	.	206(196:10)	.	.	.	.	.	.	.	.	.	.	.	.	.	Uncertain significance	.	.	.	.	.	.	.	.	.	0.04	D	0.205
CZL	FC20320024-A3A7AA7XKR1-H001KA39	Mutant	TOP1	TOP1:NM_003286.2:exon17	c.1771A>T(p.T591S)	chr20:39744981	chr20:39744981	A	T	het	missense_variant	.	0.0481	.	208(198:10)	.	.	.	.	.	.	.	.	.	.	.	.	.	Uncertain significance	.	.	.	.	.	.	.	.	.	0	D	0.998
CZL	FC20320024-A3A7AA7XKR1-H001KA39	Mutant	PTPN13	PTPN13:NM_080685.2:exon3	c.160T>A(p.W54R)	chr4:87593562	chr4:87593562	T	A	het	missense_variant	.	0.0412	.	340(326:14)	.	.	.	.	.	.	.	.	.	.	.	.	.	Uncertain significance	.	.	.	.	.	.	.	.	.	0	D	1
CZL	FC20320024-A3A7AA7XKR1-H001KA39	Mutant	MSH6	MSH6:NM_000179.2:exon4	c.926C>A(p.S309Y)	chr2:48026048	chr2:48026048	C	A	het	missense_variant	.	0.0406	.	271(260:11)	.	.	.	.	.	.	.	.	.	.	.	.	.	Uncertain significance	.	.	8.253e-06	0	4.064e-06	0	.	.	.	0.09	T	0.309
CZL	FC20320024-A3A7AA7XKR1-H001KA39	Mutant	LHCGR	LHCGR:NM_000233.3:exon3	c.308T>C(p.I103T)	chr2:48956292	chr2:48956292	A	G	het	missense_variant;splice_region_variant	rs568148296	0.0357	.	140(135:5)	.	.	.	.	.	.	.	.	.	.	.	.	.	Uncertain significance	.	.	.	.	.	.	.	.	.	0	D	0.967
CZL	FC20320024-A3A7AA7XKR1-H001KA39	Mutant	NFE2L2	NFE2L2:NM_006164.4:exon2	c.241G>T(p.G81C)	chr2:178098804	chr2:178098804	C	A	het	missense_variant	.	0.0349	.	229(221:8)	.	.	.	.	.	.	.	.	.	COSM1009929|COSM717624	2(liver)|1(endometrium)|2(lung)|1(liver)	.	.	Uncertain significance	.	.	.	.	.	.	.	.	.	0	D	1
CZL	FC20320024-A3A7AA7XKR1-H001KA39	Mutant	SMAD2	SMAD2:NM_001003652.3:exon4	c.404C>G(p.P135R)	chr18:45395730	chr18:45395730	G	C	het	missense_variant	.	0.0302	.	199(193:6)	.	.	.	.	.	.	.	.	.	.	.	.	.	Uncertain significance	.	.	.	.	.	.	.	.	.	0.01	D	0.995
DXY	FC20310084-A3A7AA7XKR1-H001KA39	Mutant	TP53	TP53:NM_000546.5:exon7	c.776_779delACTC(p.D259Afs*85)	chr17:7577502	chr17:7577505	GAGT	-	het	frameshift_variant	.	0.4909	.	1049(534:515)	.	.	.	.	.	.	.	.	.	.	.	.	.	Likely pathogenic	.	.	.	.	.	.	.	.	.	.	.	.
DXY	FC20310084-A3A7AA7XKR1-H001KA39	Mutant	PDGFRA	PDGFRA:NM_006206.4:exon19	c.2564C>A(p.T855N)	chr4:55153598	chr4:55153598	C	A	het	missense_variant;splice_region_variant	.	0.022	.	227(222:5)	.	.	.	.	.	.	.	.	.	.	.	.	.	Uncertain significance	.	.	.	.	0	0	.	.	.	0	D	0.988
DXY	FC20310084-A3A7AA7XKR1-H001KA39	CNV	IL7R	.	.	.	.	.	.	.	.	.	.	2.31	.	.	.	.	.	.	.	.	.	.	.	.	.	.	.	.	.	.	.	.	.	.	.	.	.	.	.
DXY	FC20310084-A3A7AA7XKR1-H001KA39	CNV	RICTOR	.	.	.	.	.	.	.	.	.	.	2.18	.	.	.	.	.	.	.	.	.	.	.	.	.	.	.	.	.	.	.	.	.	.	.	.	.	.	.
GZT	FC20320021-A3A7AA7XKR1-H001KA39	Mutant	TSC2	TSC2:NM_000548.3:exon34	c.4375C>T(p.R1459*)	chr16:2134598	chr16:2134598	C	T	het	stop_gained	rs397514959|rs45517340	0.0437	.	893(854:39)	.	.	.	.	.	Pathogenic	criteria_provided;_multiple_submitters;_no_conflicts	.	49986	COSM3817471|COSM3817472	1(breast)|1(breast)	DM	+/.	Pathogenic	.	.	.	.	.	.	3.232e-05	0	.	.	.	.
GZT	FC20320021-A3A7AA7XKR1-H001KA39	Mutant	SPOP	SPOP:NM_003563.3:exon8	c.662G>A(p.R221H)	chr17:47685288	chr17:47685288	C	T	het	missense_variant	.	0.0789	.	494(455:39)	.	.	.	.	.	.	.	.	.	.	.	.	.	Uncertain significance	.	.	.	.	.	.	.	.	.	0.07	T	1
GZT	FC20320021-A3A7AA7XKR1-H001KA39	Mutant	TP53	TP53:NM_000546.5:exon6	c.637C>T(p.R213*)	chr17:7578212	chr17:7578212	G	A	het	stop_gained	rs397516436	0.0614	.	945(887:58)	.	.	.	.	HS1	Pathogenic	criteria_provided;_multiple_submitters;_no_conflicts	.	43590	COSM10654|COSM43798|COSM43807|COSM44102|COSM99618|COSM99615|COSM99616|COSM707891|COSM3378350|COSM1638393|COSM99617	67(large_intestine)|6(endometrium)|10(lung)|18(skin)|1(kidney)|1(thyroid)|12(central_nervous_system)|24(oesophagus)|1(NS)|17(upper_aerodigestive_tract)|4(biliary_tract)|20(stomach)|3(soft_tissue)|8(urinary_tract)|6(liver)|3(prostate)|7(pancreas)|1(salivary_gland)|1(small_intestine)|11(haematopoietic_and_lymphoid_tissue)|9(ovary)|1(bone)|36(breast)|1(central_nervous_system)|1(lung)|1(breast)|1(cen…	DM	.	Uncertain significance	.	.	8.255e-06	0	.	.	.	.	.	.	.	.
GZT	FC20320021-A3A7AA7XKR1-H001KA39	Mutant	THADA	THADA:NM_001083953.1:exon11	c.1294G>A(p.V432I)	chr2:43801910	chr2:43801910	C	T	het	missense_variant	rs767131147	0.0601	.	782(735:47)	.	.	.	.	.	.	.	.	.	.	.	.	.	Uncertain significance	.	.	5.797e-05	0.0008	4.471e-05	0.0006	.	.	.	0.21	T	0.007
GZT	FC20320021-A3A7AA7XKR1-H001KA39	Mutant	TNFAIP3	TNFAIP3:NM_006290.3:exon7	c.1814G>C(p.S605T)	chr6:138200396	chr6:138200396	G	C	het	missense_variant	.	0.0519	.	1465(1389:76)	.	.	.	.	.	.	.	.	.	.	.	.	.	Uncertain significance	.	.	.	.	.	.	.	.	.	0.28	T	0.328
GZT	FC20320021-A3A7AA7XKR1-H001KA39	Mutant	BRCA1	BRCA1:NM_007294.3:intron23	c.5467+1G>A	chr17:41199659	chr17:41199659	C	T	het	splice_donor_variant	rs80358145	0.0519	.	501(475:26)	.	.	.	.	.	Pathogenic/Likely_pathogenic	criteria_provided;_multiple_submitters;_no_conflicts	.	37673	.	.	DM	+/.	Uncertain significance	.	.	.	.	.	.	3.229e-05	0	.	.	.	.
GZT	FC20320021-A3A7AA7XKR1-H001KA39	Mutant	FBXW7	FBXW7:NM_033632.3:exon7	c.1099C>T(p.R367*)	chr4:153251907	chr4:153251907	G	A	het	stop_gained	.	0.049	.	776(738:38)	.	.	.	.	.	.	.	.	.	COSM22964|COSM126701|COSM1158083|COSM126702|COSM126700	1(upper_aerodigestive_tract)|10(large_intestine)|1(central_nervous_system)|1(endometrium)|2(pancreas)|1(upper_aerodigestive_tract)|8(large_intestine)|1(central_nervous_system)|2(pancreas)|6(large_intestine)|1(central_nervous_system)|2(pancreas)|1(upper_aerodigestive_tract)|8(large_intestine)|1(central_nervous_system)|2(pancreas)|1(upper_aerodigestive_tract)|8(large_intestine)|1(central_nervous_sy…	.	.	Likely pathogenic	.	.	.	.	.	.	.	.	.	.	.	.
GZT	FC20320021-A3A7AA7XKR1-H001KA39	Mutant	RB1	RB1:NM_000321.2:exon10	c.958C>T(p.R320*)	chr13:48941648	chr13:48941648	C	T	het	stop_gained	rs121913300	0.0481	.	541(515:26)	.	.	.	.	.	Pathogenic/Likely_pathogenic	criteria_provided;_single_submitter	.	126824	COSM891|COSM1152653	1(stomach)|1(large_intestine)|7(eye)|1(ovary)|1(endometrium)|1(large_intestine)|1(stomach)|1(endometrium)	DM	.	Pathogenic	.	.	.	.	.	.	.	.	.	.	.	.
GZT	FC20320021-A3A7AA7XKR1-H001KA39	Mutant	DOT1L	DOT1L:NM_032482.2:exon13	c.1064C>T(p.T355M)	chr19:2210457	chr19:2210457	C	T	het	missense_variant	rs751484453	0.0467	.	492(469:23)	.	.	.	.	.	.	.	.	.	.	.	.	.	Uncertain significance	.	.	2.921e-05	0	1.496e-05	0	.	.	.	0	D	0.997
GZT	FC20320021-A3A7AA7XKR1-H001KA39	Mutant	HNF1A	HNF1A:NM_000545.5:exon9	c.1699G>A(p.V567I)	chr12:121437361	chr12:121437361	G	A	het	missense_variant	rs751368921	0.0459	.	850(811:39)	.	.	.	.	.	.	.	.	.	.	.	DM	.	Uncertain significance	.	.	2.603e-05	0.0001	2.503e-05	0.0001	.	.	.	0.62	TL	0.001
GZT	FC20320021-A3A7AA7XKR1-H001KA39	Mutant	SMARCA4	SMARCA4:NM_003072.3:exon26	c.3580G>A(p.G1194R)	chr19:11143999	chr19:11143999	G	A	het	missense_variant	.	0.0321	.	871(843:28)	.	.	.	.	.	.	.	.	.	COSM4074054|COSM4074053	1(stomach)|1(stomach)	.	.	Uncertain significance	.	.	.	.	0	0	.	.	.	.	.	0.978
JYC	FC20310096-A3A7AA8XKF1-H001KA39	Mutant	NF2	NF2:NM_000268.3:exon1	c.106_114+62del	chr22:30000091	chr22:30000161	71	-	.	splice_donor_variant;coding_sequence_variant;intron_variant	.	0.6217	.	330(164:166)	.	.	.	.	.	.	.	.	.	.	.	.	.	Likely pathogenic	.	.	.	.	.	.	.	.	.	.	.	.
JYC	FC20310096-A3A7AA8XKF1-H001KA39	Mutant	TP53	TP53:NM_000546.5:exon8	c.839G>A(p.R280K)	chr17:7577099	chr17:7577099	C	T	het	missense_variant	rs121912660	0.6066	.	905(356:549)	.	.	.	.	.	Likely_pathogenic	criteria_provided;_single_submitter	.	376657	COSM10724|COSM11287|COSM10728|COSM562340|COSM129830|COSM254987|COSM3522694|COSM3733332|COSM3723939|COSM1659144|COSM1646813|COSM1649340	5(upper_aerodigestive_tract)|2(large_intestine)|1(stomach)|2(central_nervous_system)|1(small_intestine)|3(haematopoietic_and_lymphoid_tissue)|2(biliary_tract)|31(urinary_tract)|1(vagina)|4(lung)|9(breast)|1(skin)|1(prostate)|1(upper_aerodigestive_tract)|1(large_intestine)|2(haematopoietic_and_lymphoid_tissue)|8(lung)|1(breast)|2(ovary)|2(prostate)|3(upper_aerodigestive_tract)|2(biliary_tract)|1(s…	DM	.	Uncertain significance	.	.	.	.	.	.	.	.	.	0.04	D	0.83
JYC	FC20310096-A3A7AA8XKF1-H001KA39	Mutant	MLH3	MLH3:NM_014381.2:exon2	c.2356G>A(p.V786I)	chr14:75514003	chr14:75514003	C	T	het	missense_variant	rs372089146	0.1905	.	336(272:64)	.	.	.	.	.	Uncertain_significance	criteria_provided;_single_submitter	.	478025	.	.	.	.	Uncertain significance	0.000199681	0.001	0.0001	0.0014	0.0001	0.0016	0.0003	0.0043	.	0.14	T	0.012
JYC	FC20310096-A3A7AA8XKF1-H001KA39	Mutant	KMT2B	KMT2B:NM_014727.1:intron7	c.3059-74_3059-1delinsAG	chr19:36214559	chr19:36214632	74	AG	het	splice_acceptor_variant;intron_variant	.	0.1536	.	321(272:49)	.	.	.	.	.	.	.	.	.	.	.	.	.	Likely pathogenic	.	.	.	.	.	.	.	.	.	.	.	.
JYC	FC20310096-A3A7AA8XKF1-H001KA39	Mutant	ERCC5	ERCC5:NM_000123.3:exon9	c.2108A>G(p.D703G)	chr13:103518170	chr13:103518170	A	G	het	missense_variant	rs199651040	0.0789	.	393(362:31)	.	.	.	.	.	.	.	.	.	.	.	.	.	Uncertain significance	0.000199681	0.001	0.0003	0.0024	0.0003	0.0023	0.0002	0.0031	.	0.15	T	0.008
LXQ	FC20320022-A3A7AA7XKR1-H001KA39	Mutant	KEAP1	KEAP1:NM_012289.3:exon3	c.715G>A(p.V239M)	chr19:10602863	chr19:10602863	C	T	het	missense_variant	.	0.0954	.	828(749:79)	.	.	.	.	.	.	.	.	.	.	.	.	.	Uncertain significance	.	.	.	.	.	.	.	.	.	0	D	0.977
LXQ	FC20320022-A3A7AA7XKR1-H001KA39	Mutant	NF1	NF1:NM_001042492.2:exon21	c.2446C>T(p.R816*)	chr17:29556079	chr17:29556079	C	T	het	stop_gained	.	0.0891	.	449(409:40)	.	.	.	.	.	Pathogenic/Likely_pathogenic	criteria_provided;_multiple_submitters;_no_conflicts	.	280055	COSM24444	1(lung)|3(soft_tissue)	DM	+/.	Likely pathogenic	.	.	.	.	.	.	.	.	.	.	.	.
