# Supplementary material for: Genetic testing and prognosis of sarcomatoid hepatocellular carcinoma patients
Source: Front Oncol. 2023 Jan 17;12:1086908. doi: 10.3389/fonc.2022.1086908 (PMC9891294; doi:10.3389/fonc.2022.1086908)
Supplement: Supplementary file 1 [file DataSheet_1.zip › Supplemental Table S3.xlsx]

## Sheet: sheet1
NAME	tmb	os
ZWG	1.14943	6.1
SBL	2.29885	2.4
RSJ	2.29885	4.9
DXY	2.29885	17.3
LXQ	2.29885
YXW	3.44828
ZYZ	4.5977	2.03333
LJW	4.5977
LSQ	4.5977	9.73333
LCD	5.74713	1.6
LBJ	5.74713	2.83333
ZYJ	5.74713	4.4
HZB	5.74713
LJY	6.89655
WSG	6.89655	3.53333
YSA	6.89655	7.26667
HJL	6.89655
ZJZ	8.04598	3.5
ZGH	8.04598
TSQ	9.1954	2.23333
SJX	9.1954	3.26667
WXL	9.1954	5.26667
WBX	10.3448	1.2
NQM	11.4943	16.4
GZT	12.6437
WSL	14.9425	4
LYC	19.5402	12.1667
WYS	20.6897	4.36667
